# Supplementary material for: A transcription factor module mediating C2 photosynthesis in the Brassicaceae
Source: EMBO Rep. 2025 May 1;26(12):3024–31. doi: 10.1038/s44319-025-00461-1 (PMC12187930; doi:10.1038/s44319-025-00461-1)
Supplement: Supplementary file 1 — Table EV1 [file 44319_2025_461_MOESM1_ESM.xlsx]

## Sheet: Sheet1
Name	Sequence
AtGLDP1_p1458_PUL0_F	TTGAAGACAAGGAGGCTTGATCACTTTTCATTATTACTATTTG
AtGLDP1_ATG_PUL0_R	TTGAAGACAACATTTGGGAAAAAAGGTTGCAGTCA
AtGLDP1_p561_PUL0_F	TTGAAGACAAGGAGTATGTCCCATTAGAGGGGAACT
AtGLDP1_p295_PL0_R	TTGAAGACAAAGTAATTCCACGTGTATCGCATCT
AtGLDP1_p347_PUL0_F	TTGAAGACAAGGAGAAATGATTAGCACAATATTGCACTAC
AtGLDP1_p247_PL0_R	TTGAAGACAAAGTACTCAAATTTCGTGGTGTAGGCT
MmGLDP1_p293_PUL0_F	TTGAAGACAAGGAGTTAGTCTAATCCTAATTAGATGCAATAC
MmGLDP1_p220_PUL0_F	TTGAAGACAAGGAGCGCCTAGCCTTCACCAT
MmGLDP1_ATG_PUL0_R	TTGAAGACAACATTATACTGTCTAGACAGGTAACGC
MaGLDP1_p318_PUL0_F	TTGAAGACAAGGAGTTATTCAATTCCTGATTTAATGCGA
MaGLDP1_p245_PUL0_F	TTGAAGACAAGGAGCCCCTAGCCTTCACCATT
MaGLDP1_ATG_PUL0_R	TTGAAGACAACATTGATGTACTCTAGAATGAGAGATGG
