# Supplementary material for: A transcription factor module mediating C2 photosynthesis in the Brassicaceae
Source: EMBO Rep. 2025 May 1;26(12):3024–31. doi: 10.1038/s44319-025-00461-1 (PMC12187930; doi:10.1038/s44319-025-00461-1)
Supplement: Supplementary file 5 — Source data Fig. 1 [file 44319_2025_461_MOESM5_ESM.zip]

Archive with 17 entries (16 files):
- Figure 1 Source Data/
- Figure 1 Source Data/1E.tif
- __MACOSX/Figure 1 Source Data/._1E.tif
- Figure 1 Source Data/1C_to_F_AtGLDP1_Vbox_FIMO_clusters.csv
- Figure 1 Source Data/1D.tif
- __MACOSX/Figure 1 Source Data/._1D.tif
- Figure 1 Source Data/1F.tif
- __MACOSX/Figure 1 Source Data/._1F.tif
- Figure 1 Source Data/1B.tif
- __MACOSX/Figure 1 Source Data/._1B.tif
- Figure 1 Source Data/1C_to_F_AtGLDP1_Mbox_FIMO_clusters.csv
- Figure 1 Source Data/1A.tif
- __MACOSX/Figure 1 Source Data/._1A.tif
- Figure 1 Source Data/1C_to_F_AtGLDP1_FIMO_p1500.csv
- __MACOSX/Figure 1 Source Data/._1C_to_F_AtGLDP1_FIMO_p1500.csv
- Figure 1 Source Data/1C_to_FAtGLDP1_p1500.fa
- __MACOSX/Figure 1 Source Data/._1C_to_FAtGLDP1_p1500.fa
