# Supplementary material for: A transcription factor module mediating C2 photosynthesis in the Brassicaceae
Source: EMBO Rep. 2025 May 1;26(12):3024–31. doi: 10.1038/s44319-025-00461-1 (PMC12187930; doi:10.1038/s44319-025-00461-1)
Supplement: Supplementary file 5 — Source data Fig. 1 [file 44319_2025_461_MOESM5_ESM.zip › Figure 1 Source Data/1C_to_F_AtGLDP1_Vbox_FIMO_clusters.csv]

id	motif_alt_id	sequence_name	start	stop	strand	score	p_value	q.value	matched_sequence	centre	Cluster	Distance_from_ATG
MA1273.1	dof4.2	AT4G33010	1664	1682	-	11.1587	7.3E-05	0.059	TGGGAAAAAAGGTTGCAGT	1673	9	-9
MA1373.1	IDD2	AT4G33010	1649	1663	-	8.36709	6.54E-05	0.07	CAGAAAACGAAGAGA	1656	9	-26
MA1404.1	BPC1	AT4G33010	1639	1662	-	-1.71875	8.06E-05	0.0316	AGAAAACGAAGAGAGTAAGAGAGA	1650.5	28	-31.5
MA1402.1	BPC6	AT4G33010	1640	1660	+	6.0411	5.4E-06	0.0172	CTCTCTTACTCTCTTCGTTTT	1650	28	-32
MA1404.1	BPC1	AT4G33010	1637	1660	-	7.45312	3.61E-06	0.0113	AAAACGAAGAGAGTAAGAGAGATG	1648.5	28	-33.5
MA1404.1	BPC1	AT4G33010	1635	1658	-	2.23438	2.28E-05	0.0229	AACGAAGAGAGTAAGAGAGATGTT	1646.5	28	-35.5
MA1402.1	BPC6	AT4G33010	1636	1656	+	2.80822	1.55E-05	0.0247	ACATCTCTCTTACTCTCTTCG	1646	28	-36
MA1403.1	BPC5	AT4G33010	1630	1659	-	-43.9494	3.53E-05	0.0151	AAACGAAGAGAGTAAGAGAGATGTTTTGAG	1644.5	28	-37.5
MA1403.1	BPC5	AT4G33010	1628	1657	-	-44.1646	3.66E-05	0.0151	ACGAAGAGAGTAAGAGAGATGTTTTGAGAA	1642.5	28	-39.5
MA1404.1	BPC1	AT4G33010	1631	1654	-	-0.71875	5.92E-05	0.0265	AAGAGAGTAAGAGAGATGTTTTGA	1642.5	28	-39.5
MA1403.1	BPC5	AT4G33010	1626	1655	-	-29.3924	2.44E-06	0.00386	GAAGAGAGTAAGAGAGATGTTTTGAGAAAG	1640.5	28	-41.5
MA1404.1	BPC1	AT4G33010	1629	1652	-	-2.40625	9.92E-05	0.0345	GAGAGTAAGAGAGATGTTTTGAGA	1640.5	28	-41.5
MA1403.1	BPC5	AT4G33010	1624	1653	-	-24.5063	9.11E-07	0.00288	AGAGAGTAAGAGAGATGTTTTGAGAAAGAT	1638.5	28	-43.5
MA1403.1	BPC5	AT4G33010	1622	1651	-	-38.2278	1.3E-05	0.0137	AGAGTAAGAGAGATGTTTTGAGAAAGATGG	1636.5	28	-45.5
MA1403.1	BPC5	AT4G33010	1550	1579	-	-50.0886	9.7E-05	0.0341	GAAGCTAGCTACAAGGAGGGAATCTGAGAG	1564.5	28	-117.5
MA1403.1	BPC5	AT4G33010	1548	1577	-	-43.443	3.23E-05	0.0151	AGCTAGCTACAAGGAGGGAATCTGAGAGAG	1562.5	28	-119.5
MA1403.1	BPC5	AT4G33010	1546	1575	-	-42.7089	2.85E-05	0.0151	CTAGCTACAAGGAGGGAATCTGAGAGAGAG	1560.5	28	-121.5
MA0945.1	ARR1	AT4G33010	1554	1563	-	9.81667	7.63E-05	0.254	AGGGAATCTG	1558.5	16	-123.5
MA1403.1	BPC5	AT4G33010	1544	1573	-	-44.4051	3.82E-05	0.0151	AGCTACAAGGAGGGAATCTGAGAGAGAGTA	1558.5	28	-123.5
UN0080.1	PHL3	AT4G33010	1554	1563	+	11.2333	9.63E-06	0.0315	CAGATTCCCT	1558.5	16	-123.5
MA1168.1	MYR2	AT4G33010	1551	1564	-	11.4762	8.05E-05	0.269	GAGGGAATCTGAGA	1557.5	16	-124.5
MA1388.1	AT3G24120	AT4G33010	1554	1561	-	12.5079	8.75E-06	0.0144	GGAATCTG	1557.5	16	-124.5
MA1404.1	BPC1	AT4G33010	1545	1568	-	3.10938	1.7E-05	0.0229	CAAGGAGGGAATCTGAGAGAGAGT	1556.5	28	-125.5
MA1165.1	HHO6	AT4G33010	1550	1560	+	11.9206	4.92E-05	0.164	CTCTCAGATTC	1555	16	-127
MA1404.1	BPC1	AT4G33010	1543	1566	-	0.796875	3.66E-05	0.0229	AGGAGGGAATCTGAGAGAGAGTAT	1554.5	28	-127.5
MA1402.1	BPC6	AT4G33010	1540	1560	+	-3.52055	9.83E-05	0.0785	TATATACTCTCTCTCAGATTC	1550	28	-132
MA1172.1	MYB3R5	AT4G33010	1517	1531	-	11.6349	4.89E-05	0.16	ACTCACGGACCGTTG	1524	10	-158
MA0574.1	MYB15	AT4G33010	1517	1529	+	3.07595	6.41E-05	0.107	CAACGGTCCGTGA	1523	18	-159
MA1178.1	MYB3R1	AT4G33010	1516	1530	-	11.0476	7.76E-05	0.259	CTCACGGACCGTTGA	1523	10	-159
MA1180.1	MYB3R4	AT4G33010	1516	1530	-	11.2698	5.83E-05	0.191	CTCACGGACCGTTGA	1523	10	-159
MA1394.2	MYB73	AT4G33010	1516	1527	+	11.5667	5.82E-05	0.194	TCAACGGTCCGT	1521.5	10	-160.5
MA0590.1	LFY	AT4G33010	1510	1528	+	7.5	7.31E-05	0.122	TTATATTCAACGGTCCGTG	1519	45	-163
MA0590.1	LFY	AT4G33010	1510	1528	-	7.5	7.31E-05	0.122	CACGGACCGTTGAATATAA	1519	45	-163
MA1235.1	AIL7	AT4G33010	1487	1497	-	11.0159	6.82E-05	0.227	CACGTCCCAAG	1492	32	-190
MA0552.1	PIF1	AT4G33010	1485	1498	+	9.08219	8.39E-05	0.0931	TTCTTGGGACGTGA	1491.5	6	-190.5
UN0346.1	ANAC057	AT4G33010	1482	1492	-	12.4643	3.54E-05	0.0295	CCCAAGAAATA	1487	2	-195
MA1677.1	NAC078	AT4G33010	1481	1492	-	13.1233	1.7E-05	0.0189	CCCAAGAAATAG	1486.5	2	-195.5
UN0376.1	NAC053	AT4G33010	1481	1492	-	13.2466	1.63E-05	0.0168	CCCAAGAAATAG	1486.5	2	-195.5
MA1415.1	REF6	AT4G33010	1460	1470	-	11.3699	4.66E-05	0.155	AATACAGAGAA	1465	41	-217
MA1260.1	AT1G77640	AT4G33010	1397	1417	-	5.71429	6.77E-05	0.112	GGCTCGGATGTGGTTGGTGAA	1407	13	-275
MA1261.1	AT5G67000	AT4G33010	1399	1413	-	11.274	4.11E-05	0.137	CGGATGTGGTTGGTG	1406	11	-276
MA0574.1	MYB15	AT4G33010	1398	1410	-	3.73418	5.25E-05	0.107	ATGTGGTTGGTGA	1404	18	-278
MA0576.1	RAX3	AT4G33010	1398	1410	-	2.98734	3.88E-05	0.129	ATGTGGTTGGTGA	1404	18	-278
MA1255.1	AT1G22810	AT4G33010	1397	1411	-	8.85714	5.69E-05	0.0945	GATGTGGTTGGTGAA	1404	11	-278
MA1041.1	MYB55	AT4G33010	1400	1407	+	10.9043	7.67E-05	0.257	ACCAACCA	1403.5	18	-278.5
UN0366.1	MYB107	AT4G33010	1397	1409	+	16	1.89E-06	0.00625	TTCACCAACCACA	1403	18	-279
MA1036.1	MYB111	AT4G33010	1399	1406	-	11.9787	5.31E-05	0.178	GGTTGGTG	1402.5	18	-279.5
MA1039.1	MYB4	AT4G33010	1399	1406	-	14.2667	8.22E-06	0.0275	GGTTGGTG	1402.5	18	-279.5
MA1040.1	MYB46	AT4G33010	1399	1406	-	11.6809	4.43E-05	0.148	GGTTGGTG	1402.5	18	-279.5
UN0364.1	ERF011	AT4G33010	1396	1409	+	9.96809	7.14E-05	0.152	TTTCACCAACCACA	1402.5	13	-279.5
UN0367.1	MYB58	AT4G33010	1394	1410	+	17.6034	5.01E-07	0.00165	CTTTTCACCAACCACAT	1402	18	-280
UN0358.1	ATMYB13	AT4G33010	1394	1409	+	18.1897	3.03E-07	0.000999	CTTTTCACCAACCACA	1401.5	18	-280.5
MA1386.1	HHO3	AT4G33010	1383	1393	+	12.7937	2.38E-05	0.0794	GGAATCTGCAA	1388	16	-294
MA1388.1	AT3G24120	AT4G33010	1383	1390	+	12.5079	8.75E-06	0.0144	GGAATCTG	1386.5	16	-295.5
MA1413.1	UIF1	AT4G33010	1382	1391	-	10.4684	9.11E-05	0.304	GCAGATTCCA	1386.5	16	-295.5
UN0080.1	PHL3	AT4G33010	1381	1390	-	10.4	4.38E-05	0.0717	CAGATTCCAC	1385.5	16	-296.5
MA0550.2	BZR1	AT4G33010	1375	1394	+	10.6667	2E-05	0.0421	ATACACGTGGAATCTGCAAC	1384.5	6	-297.5
MA1361.1	bHLH18	AT4G33010	1376	1392	-	9.93151	3.95E-05	0.0658	TGCAGATTCCACGTGTA	1384	6	-298
MA1364.1	PIF7	AT4G33010	1377	1391	-	15.726	2.52E-06	0.00839	GCAGATTCCACGTGT	1384	6	-298
MA0552.1	PIF1	AT4G33010	1377	1390	-	10.0685	6.31E-05	0.0931	CAGATTCCACGTGT	1383.5	6	-298.5
MA1362.1	bHLH77	AT4G33010	1376	1390	-	12.5696	2.04E-05	0.0682	CAGATTCCACGTGTA	1383	6	-299
MA0570.2	ABF1	AT4G33010	1377	1388	+	14.6702	5.62E-06	0.0188	ACACGTGGAATC	1382.5	6	-299.5
MA0941.1	ABF2	AT4G33010	1376	1388	-	11.9167	4.16E-05	0.0693	GATTCCACGTGTA	1382	6	-300
MA0968.2	bZIP68	AT4G33010	1375	1389	+	7.2381	8.93E-05	0.149	ATACACGTGGAATCT	1382	6	-300
MA1285.1	At2g45680	AT4G33010	1372	1392	+	4.35294	5.36E-05	0.089	GCGATACACGTGGAATCTGCA	1382	3	-300
MA1338.1	AREB3	AT4G33010	1375	1389	-	2.95238	7.28E-05	0.121	AGATTCCACGTGTAT	1382	6	-300
MA1349.1	bZIP16	AT4G33010	1375	1389	-	3.87302	9.48E-05	0.105	AGATTCCACGTGTAT	1382	6	-300
MA1360.1	bHLH74	AT4G33010	1372	1392	-	7.35616	9.42E-05	0.156	TGCAGATTCCACGTGTATCGC	1382	6	-300
MA1672.1	GBF2	AT4G33010	1376	1388	+	13	1.53E-05	0.051	TACACGTGGAATC	1382	6	-300
MA0560.1	PIF3	AT4G33010	1377	1386	-	13.746	1.5E-05	0.0502	TTCCACGTGT	1381.5	8	-300.5
MA0561.1	PIF4	AT4G33010	1378	1385	+	14.4118	1.18E-05	0.0396	CACGTGGA	1381.5	8	-300.5
MA0931.1	ABI5	AT4G33010	1377	1386	-	12.85	2.48E-05	0.0415	TTCCACGTGT	1381.5	8	-300.5
MA0549.1	BZR2	AT4G33010	1376	1386	+	13.3924	1.5E-05	0.0501	TACACGTGGAA	1381	8	-301
MA0968.1	bZIP68	AT4G33010	1377	1385	+	11.0333	3.59E-05	0.0671	ACACGTGGA	1381	8	-301
MA1061.1	SPT	AT4G33010	1377	1385	-	12.9833	2.06E-05	0.0689	TCCACGTGT	1381	8	-301
MA1331.1	BEH4	AT4G33010	1376	1386	+	11.9365	1.3E-05	0.0435	TACACGTGGAA	1381	8	-301
MA1332.1	BEH2	AT4G33010	1376	1386	-	12.2857	1.14E-05	0.038	TTCCACGTGTA	1381	8	-301
MA1333.1	BEH3	AT4G33010	1376	1386	+	11.5397	2.04E-05	0.0451	TACACGTGGAA	1381	8	-301
MA1359.1	bHLH31	AT4G33010	1371	1391	+	11.0476	4.27E-05	0.0709	TGCGATACACGTGGAATCTGC	1381	6	-301
MA1668.1	DPBF3	AT4G33010	1373	1389	-	10.0536	4.18E-05	0.139	AGATTCCACGTGTATCG	1381	6	-301
MA0550.1	BZR1	AT4G33010	1374	1387	-	13.9315	1.16E-05	0.0292	ATTCCACGTGTATC	1380.5	6	-301.5
MA0550.1	BZR1	AT4G33010	1374	1387	+	13.0822	1.75E-05	0.0292	GATACACGTGGAAT	1380.5	6	-301.5
MA0551.1	HY5	AT4G33010	1373	1388	-	11.8971	1.19E-05	0.0198	GATTCCACGTGTATCG	1380.5	6	-301.5
MA0551.1	HY5	AT4G33010	1373	1388	+	11.8971	1.19E-05	0.0198	CGATACACGTGGAATC	1380.5	6	-301.5
MA0562.1	PIF5	AT4G33010	1377	1384	+	3.47059	8.41E-05	0.141	ACACGTGG	1380.5	8	-301.5
MA0562.1	PIF5	AT4G33010	1377	1384	-	12.2206	5.07E-05	0.141	CCACGTGT	1380.5	8	-301.5
MA0566.1	MYC2	AT4G33010	1377	1384	-	11.7215	5.75E-05	0.0943	CCACGTGT	1380.5	8	-301.5
MA0566.1	MYC2	AT4G33010	1377	1384	+	11.7215	5.75E-05	0.0943	ACACGTGG	1380.5	8	-301.5
MA0568.1	MYC3	AT4G33010	1377	1384	+	13.15	2.42E-05	0.0404	ACACGTGG	1380.5	8	-301.5
MA0568.1	MYC3	AT4G33010	1377	1384	-	13.15	2.42E-05	0.0404	CCACGTGT	1380.5	8	-301.5
MA0569.1	MYC4	AT4G33010	1377	1384	+	12.6329	3.7E-05	0.0611	ACACGTGG	1380.5	8	-301.5
MA0569.1	MYC4	AT4G33010	1377	1384	-	12.6329	3.7E-05	0.0611	CCACGTGT	1380.5	8	-301.5
MA0930.1	ABF3	AT4G33010	1377	1384	+	10.9397	4.16E-05	0.0692	ACACGTGG	1380.5	8	-301.5
MA0930.1	ABF3	AT4G33010	1377	1384	-	10.9397	4.16E-05	0.0692	CCACGTGT	1380.5	8	-301.5
MA0956.1	BEE2	AT4G33010	1376	1385	+	10.8852	5.27E-05	0.0878	TACACGTGGA	1380.5	8	-301.5
MA0956.1	BEE2	AT4G33010	1376	1385	-	10.8852	5.27E-05	0.0878	TCCACGTGTA	1380.5	8	-301.5
MA0957.1	BHLH3	AT4G33010	1377	1384	+	11.9914	4.1E-05	0.0682	ACACGTGG	1380.5	8	-301.5
MA0957.1	BHLH3	AT4G33010	1377	1384	-	11.9914	4.1E-05	0.0682	CCACGTGT	1380.5	8	-301.5
MA0958.1	BHLH13	AT4G33010	1377	1384	+	11.9535	4.33E-05	0.0725	ACACGTGG	1380.5	8	-301.5
MA0958.1	BHLH13	AT4G33010	1377	1384	-	12.2442	2.69E-05	0.0725	CCACGTGT	1380.5	8	-301.5
MA0962.1	BHLH34	AT4G33010	1377	1384	+	13.4167	2E-05	0.0662	ACACGTGG	1380.5	8	-301.5
MA0966.1	BIM3	AT4G33010	1376	1385	-	10.55	9.25E-05	0.154	TCCACGTGTA	1380.5	8	-301.5
MA0966.1	BIM3	AT4G33010	1376	1385	+	10.55	9.25E-05	0.154	TACACGTGGA	1380.5	8	-301.5
MA1074.1	UNE10	AT4G33010	1377	1384	+	11.7833	5.21E-05	0.0871	ACACGTGG	1380.5	8	-301.5
MA1074.1	UNE10	AT4G33010	1377	1384	-	14	2.22E-05	0.0744	CCACGTGT	1380.5	8	-301.5
MA1659.1	ABF4	AT4G33010	1375	1386	-	12.8448	2.15E-05	0.0716	TTCCACGTGTAT	1380.5	6	-301.5
MA0968.1	bZIP68	AT4G33010	1376	1384	-	10.9333	4.04E-05	0.0671	CCACGTGTA	1380	8	-302
MA1331.1	BEH4	AT4G33010	1375	1385	-	6.22222	3.33E-05	0.0557	TCCACGTGTAT	1380	8	-302
MA1332.1	BEH2	AT4G33010	1375	1385	+	5.7619	2.88E-05	0.0481	ATACACGTGGA	1380	8	-302
MA1333.1	BEH3	AT4G33010	1375	1385	-	10.0635	2.74E-05	0.0451	TCCACGTGTAT	1380	8	-302
MA1359.1	bHLH31	AT4G33010	1370	1390	-	15.0476	5.06E-06	0.0168	CAGATTCCACGTGTATCGCAT	1380	6	-302
MA0560.1	PIF3	AT4G33010	1375	1384	+	10.3968	6.36E-05	0.106	ATACACGTGG	1379.5	8	-302.5
MA0561.1	PIF4	AT4G33010	1376	1383	-	11.5294	4.53E-05	0.0757	CACGTGTA	1379.5	8	-302.5
MA0931.1	ABI5	AT4G33010	1375	1384	+	13.0333	2.14E-05	0.0415	ATACACGTGG	1379.5	8	-302.5
MA0941.1	ABF2	AT4G33010	1373	1385	+	13.7667	8.87E-06	0.0295	CGATACACGTGGA	1379	6	-303
MA0968.2	bZIP68	AT4G33010	1372	1386	-	11.6508	1.92E-05	0.0641	TTCCACGTGTATCGC	1379	6	-303
MA1338.1	AREB3	AT4G33010	1372	1386	+	8.06349	2.36E-05	0.0787	GCGATACACGTGGAA	1379	6	-303
MA1344.1	bZIP28	AT4G33010	1372	1386	+	12.1587	2.13E-05	0.0709	GCGATACACGTGGAA	1379	6	-303
MA1349.1	bZIP16	AT4G33010	1372	1386	+	9.30159	2.33E-05	0.0777	GCGATACACGTGGAA	1379	6	-303
MA1351.1	GBF3	AT4G33010	1372	1386	-	6.73016	5.65E-05	0.188	TTCCACGTGTATCGC	1379	6	-303
MA1360.1	bHLH74	AT4G33010	1369	1389	+	14.0822	7.03E-06	0.0234	GATGCGATACACGTGGAATCT	1379	6	-303
MA0570.2	ABF1	AT4G33010	1373	1384	-	9.46809	8.9E-05	0.149	CCACGTGTATCG	1378.5	6	-303.5
MA0552.1	PIF1	AT4G33010	1371	1384	+	15.8904	2.92E-06	0.00971	TGCGATACACGTGG	1377.5	6	-304.5
MA0580.1	DYT1	AT4G33010	1371	1384	+	8.37864	3.14E-05	0.105	TGCGATACACGTGG	1377.5	6	-304.5
MA1361.1	bHLH18	AT4G33010	1369	1385	+	17.5205	6.97E-07	0.00232	GATGCGATACACGTGGA	1377	6	-305
MA1364.1	PIF7	AT4G33010	1370	1384	+	9.73973	3.76E-05	0.0627	ATGCGATACACGTGG	1377	6	-305
MA0550.2	BZR1	AT4G33010	1367	1386	-	9.96825	2.54E-05	0.0421	TTCCACGTGTATCGCATCTA	1376.5	6	-305.5
MA1363.1	bHLH69	AT4G33010	1369	1383	+	15.8235	1.75E-06	0.0058	GATGCGATACACGTG	1376	6	-306
MA1210.1	HAT22	AT4G33010	1337	1346	-	13.0822	1.62E-05	0.0541	GCTAATCATT	1341.5	14	-340.5
MA1198.1	HAT2	AT4G33010	1336	1346	-	11.4219	8.42E-05	0.282	GCTAATCATTT	1341	14	-341
MA0951.1	ATHB-16	AT4G33010	1337	1344	-	11.2031	8.42E-05	0.282	TAATCATT	1340.5	14	-341.5
MA1211.1	ATHB18	AT4G33010	1335	1345	-	11.303	9.26E-05	0.309	CTAATCATTTT	1340	14	-342
MA1324.1	GATA20	AT4G33010	1313	1320	-	10.1266	9.33E-05	0.312	ATTGGATC	1316.5	12	-365.5
MA1017.1	GATA8	AT4G33010	1311	1319	+	10.0667	8.88E-05	0.296	GAGATCCAA	1315	12	-367
MA1251.1	DEAR5	AT4G33010	1304	1322	-	6.5873	6.39E-05	0.212	AAATTGGATCTCCGACATC	1313	13	-369
MA1376.1	DEAR3	AT4G33010	1303	1319	+	8.06349	3.96E-05	0.132	AGATGTCGGAGATCCAA	1311	13	-371
MA1233.2	ERF021	AT4G33010	1303	1317	-	10.534	5.79E-05	0.192	GGATCTCCGACATCT	1310	13	-372
MA0996.1	ERF043	AT4G33010	1306	1313	+	7.07059	7.02E-05	0.232	TGTCGGAG	1309.5	13	-372.5
MA1009.1	ARF3	AT4G33010	1306	1313	+	14.5529	1.7E-05	0.0561	TGTCGGAG	1309.5	13	-372.5
MA1224.1	CBF1	AT4G33010	1304	1315	-	9.71429	8.44E-05	0.282	ATCTCCGACATC	1309.5	13	-372.5
MA1253.1	AT3G16280	AT4G33010	1303	1316	+	10.9206	5.56E-05	0.184	AGATGTCGGAGATC	1309.5	13	-372.5
MA1265.2	ERF015	AT4G33010	1304	1315	-	10.8833	3.61E-05	0.12	ATCTCCGACATC	1309.5	13	-372.5
UN0364.1	ERF011	AT4G33010	1303	1316	-	9.43617	9.13E-05	0.152	GATCTCCGACATCT	1309.5	13	-372.5
MA0995.2	ERF039	AT4G33010	1304	1314	-	12.1392	3.68E-05	0.123	TCTCCGACATC	1309	13	-373
MA1227.2	ERF027	AT4G33010	1302	1316	-	10.8641	6.67E-05	0.222	GATCTCCGACATCTC	1309	13	-373
MA1238.2	ERF38	AT4G33010	1303	1315	-	9.94643	6.83E-05	0.227	ATCTCCGACATCT	1309	13	-373
MA1679.1	RAP2-1	AT4G33010	1302	1316	-	11.2	3.24E-05	0.108	GATCTCCGACATCTC	1309	13	-373
MA0980.2	RAP2-10	AT4G33010	1303	1314	-	10.8511	5.15E-05	0.171	TCTCCGACATCT	1308.5	13	-373.5
MA0985.1	DRE1C	AT4G33010	1305	1312	+	9.07767	3.73E-05	0.123	ATGTCGGA	1308.5	13	-373.5
MA1206.1	ARF2	AT4G33010	1304	1313	-	11.4921	6.28E-05	0.205	CTCCGACATC	1308.5	13	-373.5
MA1669.1	DREB1B	AT4G33010	1302	1315	-	12.2447	2.87E-05	0.0955	ATCTCCGACATCTC	1308.5	13	-373.5
MA0944.1	ARF8	AT4G33010	1304	1312	+	11.4	6.18E-05	0.204	GATGTCGGA	1308	13	-374
MA1255.1	AT1G22810	AT4G33010	1301	1315	+	10.2698	3.2E-05	0.0945	AGAGATGTCGGAGAT	1308	11	-374
MA1259.1	AT1G01250	AT4G33010	1301	1315	+	8.12698	6.27E-05	0.209	AGAGATGTCGGAGAT	1308	13	-374
MA1260.1	AT1G77640	AT4G33010	1295	1315	+	5.93651	6.43E-05	0.112	TAATTAAGAGATGTCGGAGAT	1305	13	-377
MA1265.1	ERF015	AT4G33010	1295	1314	-	6.53968	9.44E-05	0.314	TCTCCGACATCTCTTAATTA	1304.5	13	-377.5
UN0361.1	E2FD	AT4G33010	1149	1164	+	8.33654	6.12E-05	0.2	TTTTGTAGGAAAATAA	1156.5	25	-525.5
