# Supplementary material for: A transcription factor module mediating C2 photosynthesis in the Brassicaceae
Source: EMBO Rep. 2025 May 1;26(12):3024–31. doi: 10.1038/s44319-025-00461-1 (PMC12187930; doi:10.1038/s44319-025-00461-1)
Supplement: Supplementary file 5 — Source data Fig. 1 [file 44319_2025_461_MOESM5_ESM.zip › Figure 1 Source Data/1C_to_F_AtGLDP1_Mbox_FIMO_clusters.csv]

id	motif_alt_id	sequence_name	start	stop	strand	score	p_value	q.value	matched_sequence	centre	Cluster	Distance_from_ATG
MA1404.1	BPC1	AT4G33010	944	967	-	-0.15625	4.96E-05	0.0259	AAGGAAGGGAACTGAAGTGGAAGA	955.5	28	-726.5
MA1350.1	bZIP42	AT4G33010	947	958	-	2.27848	5.52E-05	0.184	AACTGAAGTGGA	952.5	6	-729.5
MA0559.1	PI	AT4G33010	944	957	-	11.0938	5.78E-05	0.0926	ACTGAAGTGGAAGA	950.5	23	-731.5
MA1372.1	STZ	AT4G33010	943	953	+	11.5538	4.79E-05	0.16	CTCTTCCACTT	948	35	-734
