# Supplementary material for: A transcription factor module mediating C2 photosynthesis in the Brassicaceae
Source: EMBO Rep. 2025 May 1;26(12):3024–31. doi: 10.1038/s44319-025-00461-1 (PMC12187930; doi:10.1038/s44319-025-00461-1)
Supplement: Supplementary file 5 — Source data Fig. 1 [file 44319_2025_461_MOESM5_ESM.zip › Figure 1 Source Data/1C_to_F_AtGLDP1_FIMO_p1500.csv]

id	motif_alt_id	sequence_name	start	stop	strand	score	p_value	q-value	matched_sequence	centre	distance_from_ATG
MA1281.1	AT5G02460	AT4G33010	281	301	-	17.3333	2.17E-07	0.000693	CCAAAAGAAAAAAGAAAAAGG	291	1391
UN0358.1	ATMYB13	AT4G33010	1394	1409	+	18.1897	3.03E-07	0.000999	CTTTTCACCAACCACA	1401.5	280.5
UN0367.1	MYB58	AT4G33010	1394	1410	+	17.6034	5.01E-07	0.00165	CTTTTCACCAACCACAT	1402	280
MA1361.1	bHLH18	AT4G33010	1369	1385	+	17.5205	6.97E-07	0.00232	GATGCGATACACGTGGA	1377	305
MA1277.1	Adof1	AT4G33010	170	190	-	15.4286	7.43E-07	0.00169	AGAAACAAAAAGCAATAAGAA	180	1502
MA1403.1	BPC5	AT4G33010	1624	1653	-	-24.5063	9.11E-07	0.00288	AGAGAGTAAGAGAGATGTTTTGAGAAAGAT	1638.5	43.5
MA1278.1	OBP1	AT4G33010	280	300	+	15.2063	1.01E-06	0.00323	GCCTTTTTCTTTTTTCTTTTG	290	1392
MA1277.1	Adof1	AT4G33010	279	299	-	15.1905	1.05E-06	0.00169	AAAAGAAAAAAGAAAAAGGCA	289	1393
MA1267.1	AT5G66940	AT4G33010	163	191	+	16.0625	1.12E-06	0.00356	AAGTTGTTTCTTATTGCTTTTTGTTTCTT	177	1505
MA1272.1	AT2G28810	AT4G33010	281	301	+	15.4603	1.25E-06	0.00405	CCTTTTTCTTTTTTCTTTTGG	291	1391
MA1363.1	bHLH69	AT4G33010	1369	1383	+	15.8235	1.75E-06	0.0058	GATGCGATACACGTG	1376	306
UN0366.1	MYB107	AT4G33010	1397	1409	+	16	1.89E-06	0.00625	TTCACCAACCACA	1403	279
MA1274.1	OBP3	AT4G33010	278	298	+	15.2969	2.14E-06	0.00673	ATGCCTTTTTCTTTTTTCTTT	288	1394
MA1403.1	BPC5	AT4G33010	1626	1655	-	-29.3924	2.44E-06	0.00386	GAAGAGAGTAAGAGAGATGTTTTGAGAAAG	1640.5	41.5
MA1364.1	PIF7	AT4G33010	1377	1391	-	15.726	2.52E-06	0.00839	GCAGATTCCACGTGT	1384	298
MA1267.1	AT5G66940	AT4G33010	279	307	+	15.1406	2.80E-06	0.00445	TGCCTTTTTCTTTTTTCTTTTGGACAGAA	293	1389
MA0552.1	PIF1	AT4G33010	1371	1384	+	15.8904	2.92E-06	0.00971	TGCGATACACGTGG	1377.5	304.5
MA1404.1	BPC1	AT4G33010	1637	1660	-	7.45312	3.61E-06	0.0113	AAAACGAAGAGAGTAAGAGAGATG	1648.5	33.5
MA1268.1	AT1G69570	AT4G33010	276	302	+	14.7778	4.19E-06	0.0132	GCATGCCTTTTTCTTTTTTCTTTTGGA	289	1393
MA1677.1	NAC078	AT4G33010	547	558	+	14.1781	4.69E-06	0.0156	CTCAAGAAACGC	552.5	1129.5
MA1359.1	bHLH31	AT4G33010	1370	1390	-	15.0476	5.06E-06	0.0168	CAGATTCCACGTGTATCGCAT	1380	302
MA1402.1	BPC6	AT4G33010	1640	1660	+	6.0411	5.40E-06	0.0172	CTCTCTTACTCTCTTCGTTTT	1650	32
MA0570.2	ABF1	AT4G33010	1377	1388	+	14.6702	5.62E-06	0.0188	ACACGTGGAATC	1382.5	299.5
MA0981.1	DOF1.8	AT4G33010	507	516	-	9.04237	5.83E-06	0.0195	CGAAAAGGCG	511.5	1170.5
UN0376.1	NAC053	AT4G33010	547	558	+	13.863	6.45E-06	0.0168	CTCAAGAAACGC	552.5	1129.5
MA0578.1	SPL8	AT4G33010	1047	1062	+	13.3059	6.88E-06	0.0229	TTTTTCGTACTTTTTT	1054.5	627.5
MA1360.1	bHLH74	AT4G33010	1369	1389	+	14.0822	7.03E-06	0.0234	GATGCGATACACGTGGAATCT	1379	303
MA1257.1	ERF9	AT4G33010	37	57	+	11.8889	7.31E-06	0.0241	TTGCAGCATTGGTGGCTGAAG	47	1635
MA1262.1	ERF2	AT4G33010	43	63	-	11.9524	7.71E-06	0.0255	GCACTCCTTCAGCCACCAATG	53	1629
MA1039.1	MYB4	AT4G33010	1399	1406	-	14.2667	8.22E-06	0.0275	GGTTGGTG	1402.5	279.5
UN0346.1	ANAC057	AT4G33010	547	557	+	13.5536	8.42E-06	0.0191	CTCAAGAAACG	552	1130
MA1388.1	AT3G24120	AT4G33010	1383	1390	+	12.5079	8.75E-06	0.0144	GGAATCTG	1386.5	295.5
MA1388.1	AT3G24120	AT4G33010	1554	1561	-	12.5079	8.75E-06	0.0144	GGAATCTG	1557.5	124.5
MA0941.1	ABF2	AT4G33010	1373	1385	+	13.7667	8.87E-06	0.0295	CGATACACGTGGA	1379	303
MA1677.1	NAC078	AT4G33010	183	194	-	13.7123	9.33E-06	0.0156	TCCAAGAAACAA	188.5	1493.5
MA1272.1	AT2G28810	AT4G33010	165	185	+	13.6349	9.38E-06	0.0152	GTTGTTTCTTATTGCTTTTTG	175	1507
UN0080.1	PHL3	AT4G33010	1554	1563	+	11.2333	9.63E-06	0.0315	CAGATTCCCT	1558.5	123.5
MA1660.1	ANAC13	AT4G33010	123	146	-	12.4167	1.01E-05	0.0333	ACTCATCTTCTTGCTCAAGAAATC	134.5	1547.5
MA1332.1	BEH2	AT4G33010	1376	1386	-	12.2857	1.14E-05	0.038	TTCCACGTGTA	1381	301
MA0550.1	BZR1	AT4G33010	1374	1387	-	13.9315	1.16E-05	0.0292	ATTCCACGTGTATC	1380.5	301.5
MA0561.1	PIF4	AT4G33010	1378	1385	+	14.4118	1.18E-05	0.0396	CACGTGGA	1381.5	300.5
MA0551.1	HY5	AT4G33010	1373	1388	+	11.8971	1.19E-05	0.0198	CGATACACGTGGAATC	1380.5	301.5
MA0551.1	HY5	AT4G33010	1373	1388	-	11.8971	1.19E-05	0.0198	GATTCCACGTGTATCG	1380.5	301.5
MA1403.1	BPC5	AT4G33010	1622	1651	-	-38.2278	1.30E-05	0.0137	AGAGTAAGAGAGATGTTTTGAGAAAGATGG	1636.5	45.5
MA1331.1	BEH4	AT4G33010	1376	1386	+	11.9365	1.30E-05	0.0435	TACACGTGGAA	1381	301
MA1005.2	ERF3	AT4G33010	810	820	+	12.1429	1.37E-05	0.0455	TCCGCCACCTA	815	867
MA1239.1	ERF104	AT4G33010	44	62	-	10.3175	1.43E-05	0.0474	CACTCCTTCAGCCACCAAT	53	1629
MA0549.1	BZR2	AT4G33010	1376	1386	+	13.3924	1.50E-05	0.0501	TACACGTGGAA	1381	301
MA0560.1	PIF3	AT4G33010	1377	1386	-	13.746	1.50E-05	0.0502	TTCCACGTGT	1381.5	300.5
MA1245.2	AT2G33710	AT4G33010	810	820	+	12.1266	1.50E-05	0.05	TCCGCCACCTA	815	867
MA1672.1	GBF2	AT4G33010	1376	1388	+	13	1.53E-05	0.051	TACACGTGGAATC	1382	300
MA1402.1	BPC6	AT4G33010	1636	1656	+	2.80822	1.55E-05	0.0247	ACATCTCTCTTACTCTCTTCG	1646	36
MA1671.1	ERF118	AT4G33010	809	819	+	12.1321	1.55E-05	0.0516	TTCCGCCACCT	814	868
MA1000.2	ERF105	AT4G33010	42	56	+	9.5873	1.60E-05	0.0502	GCATTGGTGGCTGAA	49	1633
MA1281.1	AT5G02460	AT4G33010	165	185	-	13.1746	1.60E-05	0.0256	CAAAAAGCAATAAGAAACAAC	175	1507
UN0376.1	NAC053	AT4G33010	183	194	-	13.2603	1.62E-05	0.0168	TCCAAGAAACAA	188.5	1493.5
MA1210.1	HAT22	AT4G33010	1337	1346	-	13.0822	1.62E-05	0.0541	GCTAATCATT	1341.5	340.5
UN0376.1	NAC053	AT4G33010	1481	1492	-	13.2466	1.63E-05	0.0168	CCCAAGAAATAG	1486.5	195.5
MA1414.1	E2FA	AT4G33010	95	104	-	13.7907	1.67E-05	0.0559	AAGCGCCATG	99.5	1582.5
UN0346.1	ANAC057	AT4G33010	184	194	-	13.0893	1.68E-05	0.0191	TCCAAGAAACA	189	1493
MA1009.1	ARF3	AT4G33010	1306	1313	+	14.5529	1.70E-05	0.0561	TGTCGGAG	1309.5	372.5
MA1404.1	BPC1	AT4G33010	1545	1568	-	3.10938	1.70E-05	0.0229	CAAGGAGGGAATCTGAGAGAGAGT	1556.5	125.5
MA1677.1	NAC078	AT4G33010	1481	1492	-	13.1233	1.70E-05	0.0189	CCCAAGAAATAG	1486.5	195.5
UN0346.1	ANAC057	AT4G33010	123	133	-	13.0714	1.72E-05	0.0191	CTCAAGAAATC	128	1554
MA1267.1	AT5G66940	AT4G33010	272	300	+	13.0156	1.72E-05	0.0183	TTAGGCATGCCTTTTTCTTTTTTCTTTTG	286	1396
MA0550.1	BZR1	AT4G33010	1374	1387	+	13.0822	1.75E-05	0.0292	GATACACGTGGAAT	1380.5	301.5
MA1273.1	dof4.2	AT4G33010	280	298	-	13.1429	1.82E-05	0.0386	AAAGAAAAAAGAAAAAGGC	289	1393
MA1389.1	PHL1	AT4G33010	515	529	+	13.1905	1.89E-05	0.063	CGAGCATATTCTAAT	522	1160
MA0968.2	bZIP68	AT4G33010	1372	1386	-	11.6508	1.92E-05	0.0641	TTCCACGTGTATCGC	1379	303
MA0962.1	BHLH34	AT4G33010	1377	1384	+	13.4167	2.00E-05	0.0662	ACACGTGG	1380.5	301.5
MA0550.2	BZR1	AT4G33010	1375	1394	+	10.6667	2.00E-05	0.0421	ATACACGTGGAATCTGCAAC	1384.5	297.5
UN0376.1	NAC053	AT4G33010	122	133	-	13.0822	2.01E-05	0.0168	CTCAAGAAATCC	127.5	1554.5
MA1333.1	BEH3	AT4G33010	1376	1386	+	11.5397	2.04E-05	0.0451	TACACGTGGAA	1381	301
MA1362.1	bHLH77	AT4G33010	1376	1390	-	12.5696	2.04E-05	0.0682	CAGATTCCACGTGTA	1383	299
MA1061.1	SPT	AT4G33010	1377	1385	-	12.9833	2.06E-05	0.0689	TCCACGTGT	1381	301
MA0999.1	ERF098	AT4G33010	811	818	+	11.6985	2.10E-05	0.0693	CCGCCACC	814.5	867.5
UN0368.1	MYB99	AT4G33010	813	822	+	13.5333	2.11E-05	0.0706	GCCACCTAAT	817.5	864.5
MA1344.1	bZIP28	AT4G33010	1372	1386	+	12.1587	2.13E-05	0.0709	GCGATACACGTGGAA	1379	303
MA1292.1	MYB27	AT4G33010	813	827	-	12.6508	2.13E-05	0.071	GATAAATTAGGTGGC	820	862
MA0931.1	ABI5	AT4G33010	1375	1384	+	13.0333	2.14E-05	0.0415	ATACACGTGG	1379.5	302.5
MA1659.1	ABF4	AT4G33010	1375	1386	-	12.8448	2.15E-05	0.0716	TTCCACGTGTAT	1380.5	301.5
MA1074.1	UNE10	AT4G33010	1377	1384	-	14	2.22E-05	0.0744	CCACGTGT	1380.5	301.5
MA1404.1	BPC1	AT4G33010	1635	1658	-	2.23438	2.28E-05	0.0229	AACGAAGAGAGTAAGAGAGATGTT	1646.5	35.5
MA1228.1	AT4G18450	AT4G33010	804	820	-	8.04762	2.29E-05	0.0395	TAGGTGGCGGAATGCGT	812	870
MA1349.1	bZIP16	AT4G33010	1372	1386	+	9.30159	2.33E-05	0.0777	GCGATACACGTGGAA	1379	303
MA1338.1	AREB3	AT4G33010	1372	1386	+	8.06349	2.36E-05	0.0787	GCGATACACGTGGAA	1379	303
MA1371.1	IDD4	AT4G33010	880	896	-	11.381	2.37E-05	0.057	AAGATAACAACAAATAA	888	794
MA1677.1	NAC078	AT4G33010	122	133	-	12.8082	2.37E-05	0.0198	CTCAAGAAATCC	127.5	1554.5
MA1386.1	HHO3	AT4G33010	1383	1393	+	12.7937	2.38E-05	0.0794	GGAATCTGCAA	1388	294
MA1228.1	AT4G18450	AT4G33010	45	61	+	7.92063	2.38E-05	0.0395	TTGGTGGCTGAAGGAGT	53	1629
MA1678.1	NTL8	AT4G33010	122	145	-	11.2	2.39E-05	0.0605	CTCATCTTCTTGCTCAAGAAATCC	133.5	1548.5
MA1273.1	dof4.2	AT4G33010	274	292	-	12.7937	2.39E-05	0.0386	AAAAGAAAAAGGCATGCCT	283	1399
MA0568.1	MYC3	AT4G33010	1377	1384	+	13.15	2.42E-05	0.0404	ACACGTGG	1380.5	301.5
MA0568.1	MYC3	AT4G33010	1377	1384	-	13.15	2.42E-05	0.0404	CCACGTGT	1380.5	301.5
MA1373.1	IDD2	AT4G33010	734	748	+	11.038	2.42E-05	0.07	AAGAAAAAGACGAAC	741	941
UN0343.1	ANAC020	AT4G33010	121	144	+	10.2333	2.46E-05	0.0803	CGGATTTCTTGAGCAAGAAGATGA	132.5	1549.5
MA0931.1	ABI5	AT4G33010	1377	1386	-	12.85	2.48E-05	0.0415	TTCCACGTGT	1381.5	300.5
MA0550.2	BZR1	AT4G33010	1367	1386	-	9.96825	2.54E-05	0.0421	TTCCACGTGTATCGCATCTA	1376.5	305.5
UN0342.1	ANAC016	AT4G33010	467	477	+	12.7596	2.61E-05	0.0873	TACAAGCAAGT	472	1210
MA1270.1	AT3G45610	AT4G33010	278	296	+	12.4921	2.63E-05	0.0605	ATGCCTTTTTCTTTTTTCT	287	1395
MA0958.1	BHLH13	AT4G33010	1377	1384	-	12.2442	2.69E-05	0.0725	CCACGTGT	1380.5	301.5
MA1242.1	AT3G57600	AT4G33010	808	818	+	9.63492	2.72E-05	0.0905	ATTCCGCCACC	813	869
MA1333.1	BEH3	AT4G33010	1375	1385	-	10.0635	2.74E-05	0.0451	TCCACGTGTAT	1380	302
MA1674.1	NAC017	AT4G33010	122	145	+	8.98333	2.78E-05	0.0505	GGATTTCTTGAGCAAGAAGATGAG	133.5	1548.5
MA1274.1	OBP3	AT4G33010	284	304	+	12.3438	2.80E-05	0.0316	TTTTCTTTTTTCTTTTGGACA	294	1388
MA1403.1	BPC5	AT4G33010	1546	1575	-	-42.7089	2.85E-05	0.0151	CTAGCTACAAGGAGGGAATCTGAGAGAGAG	1560.5	121.5
MA1159.1	SGR5	AT4G33010	435	449	+	12.2222	2.87E-05	0.0934	AACAAAAAACAAAAA	442	1240
MA1669.1	DREB1B	AT4G33010	1302	1315	-	12.2447	2.87E-05	0.0955	ATCTCCGACATCTC	1308.5	373.5
MA1332.1	BEH2	AT4G33010	1375	1385	+	5.7619	2.88E-05	0.0481	ATACACGTGGA	1380	302
MA1381.1	AT3G46070	AT4G33010	320	334	+	12.5205	2.97E-05	0.0822	TGCCTATCACTCTAT	327	1355
MA1226.1	AT5G18450	AT4G33010	38	52	+	10.127	2.99E-05	0.0591	TGCAGCATTGGTGGC	45	1637
MA1274.1	OBP3	AT4G33010	277	297	+	12.25	3.00E-05	0.0316	CATGCCTTTTTCTTTTTTCTT	287	1395
MA1156.1	JKD	AT4G33010	877	896	+	11.619	3.01E-05	0.0842	TATTTATTTGTTGTTATCTT	886.5	795.5
MA1000.2	ERF105	AT4G33010	809	823	-	7.61905	3.02E-05	0.0502	AATTAGGTGGCGGAA	816	866
MA1404.1	BPC1	AT4G33010	318	341	-	1.3125	3.09E-05	0.0229	GAAACAAATAGAGTGATAGGCATA	329.5	1352.5
UN0380.1	SMB	AT4G33010	467	477	+	12.4468	3.10E-05	0.103	TACAAGCAAGT	472	1210
MA1674.1	NAC017	AT4G33010	123	146	-	8.68333	3.10E-05	0.0505	ACTCATCTTCTTGCTCAAGAAATC	134.5	1547.5
MA1240.1	ERF10	AT4G33010	44	64	-	8.84127	3.11E-05	0.0918	AGCACTCCTTCAGCCACCAAT	54	1628
MA1264.1	ESE1	AT4G33010	43	57	+	8.38095	3.13E-05	0.0831	CATTGGTGGCTGAAG	50	1632
MA1278.1	OBP1	AT4G33010	164	184	+	12.1746	3.14E-05	0.0503	AGTTGTTTCTTATTGCTTTTT	174	1508
MA0580.1	DYT1	AT4G33010	1371	1384	+	8.37864	3.14E-05	0.105	TGCGATACACGTGG	1377.5	304.5
MA1255.1	AT1G22810	AT4G33010	1301	1315	+	10.2698	3.20E-05	0.0945	AGAGATGTCGGAGAT	1308	374
MA1256.1	RAP212	AT4G33010	37	57	+	8.68254	3.20E-05	0.106	TTGCAGCATTGGTGGCTGAAG	47	1635
MA1403.1	BPC5	AT4G33010	1548	1577	-	-43.443	3.23E-05	0.0151	AGCTAGCTACAAGGAGGGAATCTGAGAGAG	1562.5	119.5
MA1679.1	RAP2-1	AT4G33010	1302	1316	-	11.2	3.24E-05	0.108	GATCTCCGACATCTC	1309	373
MA1250.1	AT1G75490	AT4G33010	805	819	+	10.1587	3.27E-05	0.0698	CGCATTCCGCCACCT	812	870
MA1331.1	BEH4	AT4G33010	1375	1385	-	6.22222	3.33E-05	0.0557	TCCACGTGTAT	1380	302
UN0347.1	ANAC075	AT4G33010	121	144	+	10.5156	3.37E-05	0.11	CGGATTTCTTGAGCAAGAAGATGA	132.5	1549.5
UN0377.1	NAC101	AT4G33010	467	477	+	12.3023	3.47E-05	0.116	TACAAGCAAGT	472	1210
UN0374.1	NAC037	AT4G33010	467	477	+	12.4787	3.49E-05	0.116	TACAAGCAAGT	472	1210
MA1371.1	IDD4	AT4G33010	734	750	+	10.4603	3.51E-05	0.057	AAGAAAAAGACGAACCC	742	940
MA1403.1	BPC5	AT4G33010	1630	1659	-	-43.9494	3.53E-05	0.0151	AAACGAAGAGAGTAAGAGAGATGTTTTGAG	1644.5	37.5
UN0346.1	ANAC057	AT4G33010	1482	1492	-	12.4643	3.54E-05	0.0295	CCCAAGAAATA	1487	195
MA1268.1	AT1G69570	AT4G33010	228	254	+	11.8889	3.55E-05	0.056	TGATCACTTTTCATTATTACTATTTGT	241	1441
UN0370.1	NAC007	AT4G33010	467	477	+	12.2553	3.57E-05	0.119	TACAAGCAAGT	472	1210
MA1226.1	AT5G18450	AT4G33010	810	824	-	9.68254	3.58E-05	0.0591	AAATTAGGTGGCGGA	817	865
MA0968.1	bZIP68	AT4G33010	1377	1385	+	11.0333	3.59E-05	0.0671	ACACGTGGA	1381	301
MA0559.1	PI	AT4G33010	288	301	-	11.8594	3.60E-05	0.0926	CCAAAAGAAAAAAG	294.5	1387.5
MA1265.2	ERF015	AT4G33010	1304	1315	-	10.8833	3.61E-05	0.12	ATCTCCGACATC	1309.5	372.5
UN0371.1	NAC010	AT4G33010	121	144	+	10.55	3.65E-05	0.12	CGGATTTCTTGAGCAAGAAGATGA	132.5	1549.5
MA1678.1	NTL8	AT4G33010	123	146	+	10.2667	3.65E-05	0.0605	GATTTCTTGAGCAAGAAGATGAGT	134.5	1547.5
MA1404.1	BPC1	AT4G33010	1543	1566	-	0.796875	3.66E-05	0.0229	AGGAGGGAATCTGAGAGAGAGTAT	1554.5	127.5
MA1403.1	BPC5	AT4G33010	1628	1657	-	-44.1646	3.66E-05	0.0151	ACGAAGAGAGTAAGAGAGATGTTTTGAGAA	1642.5	39.5
MA0995.2	ERF039	AT4G33010	1304	1314	-	12.1392	3.68E-05	0.123	TCTCCGACATC	1309	373
MA1052.1	RAP2-6	AT4G33010	811	818	+	9.77647	3.69E-05	0.122	CCGCCACC	814.5	867.5
MA0569.1	MYC4	AT4G33010	1377	1384	+	12.6329	3.70E-05	0.0611	ACACGTGG	1380.5	301.5
MA0569.1	MYC4	AT4G33010	1377	1384	-	12.6329	3.70E-05	0.0611	CCACGTGT	1380.5	301.5
MA1270.1	AT3G45610	AT4G33010	175	193	+	12.0952	3.72E-05	0.0605	ATTGCTTTTTGTTTCTTGG	184	1498
MA1158.1	MGP	AT4G33010	734	753	+	10.6349	3.72E-05	0.121	AAGAAAAAGACGAACCCTAT	743.5	938.5
MA0985.1	DRE1C	AT4G33010	1305	1312	+	9.07767	3.73E-05	0.123	ATGTCGGA	1308.5	373.5
MA1160.1	AT1G14580	AT4G33010	734	753	-	10.2941	3.75E-05	0.0614	ATAGGGTTCGTCTTTTTCTT	743.5	938.5
MA0953.1	ATHB-6	AT4G33010	385	393	+	9.65686	3.76E-05	0.124	TCAATCATG	389	1293
MA1364.1	PIF7	AT4G33010	1370	1384	+	9.73973	3.76E-05	0.0627	ATGCGATACACGTGG	1377	305
MA1403.1	BPC5	AT4G33010	1544	1573	-	-44.4051	3.82E-05	0.0151	AGCTACAAGGAGGGAATCTGAGAGAGAGTA	1558.5	123.5
MA0976.2	CRF4	AT4G33010	808	819	+	9.68085	3.86E-05	0.0891	ATTCCGCCACCT	813.5	868.5
MA0576.1	RAX3	AT4G33010	1398	1410	-	2.98734	3.88E-05	0.129	ATGTGGTTGGTGA	1404	278
MA1160.1	AT1G14580	AT4G33010	877	896	+	10.1912	3.91E-05	0.0614	TATTTATTTGTTGTTATCTT	886.5	795.5
MA1361.1	bHLH18	AT4G33010	1376	1392	-	9.93151	3.95E-05	0.0658	TGCAGATTCCACGTGTA	1384	298
MA1376.1	DEAR3	AT4G33010	1303	1319	+	8.06349	3.96E-05	0.132	AGATGTCGGAGATCCAA	1311	371
MA0968.1	bZIP68	AT4G33010	1376	1384	-	10.9333	4.04E-05	0.0671	CCACGTGTA	1380	302
MA1236.1	ESE3	AT4G33010	40	58	+	8.79365	4.05E-05	0.0762	CAGCATTGGTGGCTGAAGG	49	1633
MA1272.1	AT2G28810	AT4G33010	1042	1062	+	11.9683	4.07E-05	0.0439	TCTATTTTTTCGTACTTTTTT	1052	630
MA1370.1	IDD5	AT4G33010	734	749	-	10.1507	4.07E-05	0.13	GGTTCGTCTTTTTCTT	741.5	940.5
MA0957.1	BHLH3	AT4G33010	1377	1384	+	11.9914	4.10E-05	0.0682	ACACGTGG	1380.5	301.5
MA0957.1	BHLH3	AT4G33010	1377	1384	-	11.9914	4.10E-05	0.0682	CCACGTGT	1380.5	301.5
MA1231.1	ERF15	AT4G33010	45	59	-	8.07937	4.11E-05	0.127	TCCTTCAGCCACCAA	52	1630
MA1261.1	AT5G67000	AT4G33010	1399	1413	-	11.274	4.11E-05	0.137	CGGATGTGGTTGGTG	1406	276
MA0930.1	ABF3	AT4G33010	1377	1384	+	10.9397	4.16E-05	0.0692	ACACGTGG	1380.5	301.5
MA0930.1	ABF3	AT4G33010	1377	1384	-	10.9397	4.16E-05	0.0692	CCACGTGT	1380.5	301.5
MA0941.1	ABF2	AT4G33010	1376	1388	-	11.9167	4.16E-05	0.0693	GATTCCACGTGTA	1382	300
MA1267.1	AT5G66940	AT4G33010	1040	1068	+	11.7969	4.17E-05	0.0332	ATTCTATTTTTTCGTACTTTTTTGTTGGA	1054	628
MA1668.1	DPBF3	AT4G33010	1373	1389	-	10.0536	4.18E-05	0.139	AGATTCCACGTGTATCG	1381	301
MA1250.1	AT1G75490	AT4G33010	43	57	-	9.57143	4.20E-05	0.0698	CTTCAGCCACCAATG	50	1632
UN0349.1	ANAC096	AT4G33010	123	146	-	8.31667	4.22E-05	0.0706	ACTCATCTTCTTGCTCAAGAAATC	134.5	1547.5
MA1359.1	bHLH31	AT4G33010	1371	1391	+	11.0476	4.27E-05	0.0709	TGCGATACACGTGGAATCTGC	1381	301
UN0349.1	ANAC096	AT4G33010	122	145	+	8.26667	4.29E-05	0.0706	GGATTTCTTGAGCAAGAAGATGAG	133.5	1548.5
UN0348.1	ANAC076	AT4G33010	467	478	+	12.0319	4.33E-05	0.144	TACAAGCAAGTA	472.5	1209.5
MA0958.1	BHLH13	AT4G33010	1377	1384	+	11.9535	4.33E-05	0.0725	ACACGTGG	1380.5	301.5
MA1279.1	COG1	AT4G33010	173	193	-	11.8571	4.34E-05	0.071	CCAAGAAACAAAAAGCAATAA	183	1499
UN0080.1	PHL3	AT4G33010	1381	1390	-	10.4	4.38E-05	0.0717	CAGATTCCAC	1385.5	296.5
MA1279.1	COG1	AT4G33010	282	302	-	11.8413	4.40E-05	0.071	TCCAAAAGAAAAAAGAAAAAG	292	1390
MA1374.1	IDD7	AT4G33010	734	751	+	10.1746	4.41E-05	0.136	AAGAAAAAGACGAACCCT	742.5	939.5
MA1040.1	MYB46	AT4G33010	1399	1406	-	11.6809	4.43E-05	0.148	GGTTGGTG	1402.5	279.5
MA1287.1	TCP21	AT4G33010	714	727	+	8.71429	4.49E-05	0.108	GATGGTTCCCATGC	720.5	961.5
MA1280.1	OBP4	AT4G33010	904	917	+	11.9524	4.52E-05	0.149	GATAAAGGTGACAA	910.5	771.5
MA0561.1	PIF4	AT4G33010	1376	1383	-	11.5294	4.53E-05	0.0757	CACGTGTA	1379.5	302.5
MA1247.1	ERF087	AT4G33010	805	819	-	7.85714	4.54E-05	0.151	AGGTGGCGGAATGCG	812	870
MA1236.1	ESE3	AT4G33010	37	55	+	8.47619	4.62E-05	0.0762	TTGCAGCATTGGTGGCTGA	46	1636
MA1415.1	REF6	AT4G33010	1460	1470	-	11.3699	4.66E-05	0.155	AATACAGAGAA	1465	217
MA1276.1	AT3G52440	AT4G33010	904	914	+	11.9048	4.68E-05	0.155	GATAAAGGTGA	909	773
MA1663.1	ANAC050	AT4G33010	125	140	-	8.19048	4.68E-05	0.156	CTTCTTGCTCAAGAAA	132.5	1549.5
MA1245.1	AT2G33710	AT4G33010	805	819	+	7.98413	4.70E-05	0.107	CGCATTCCGCCACCT	812	870
MA1285.1	At2g45680	AT4G33010	1120	1140	-	4.76471	4.72E-05	0.089	TCCCCTCTAATGGGACATACG	1130	552
MA1372.1	STZ	AT4G33010	943	953	+	11.5538	4.79E-05	0.16	CTCTTCCACTT	948	734
MA1288.1	At1g72010	AT4G33010	713	725	+	7.36508	4.83E-05	0.161	CGATGGTTCCCAT	719	963
MA1252.1	PUCHI	AT4G33010	805	819	+	8	4.88E-05	0.128	CGCATTCCGCCACCT	812	870
MA1172.1	MYB3R5	AT4G33010	1517	1531	-	11.6349	4.89E-05	0.16	ACTCACGGACCGTTG	1524	158
UN0350.1	ANAC103	AT4G33010	123	146	-	9.41667	4.91E-05	0.162	ACTCATCTTCTTGCTCAAGAAATC	134.5	1547.5
MA1165.1	HHO6	AT4G33010	1550	1560	+	11.9206	4.92E-05	0.164	CTCTCAGATTC	1555	127
MA1381.1	AT3G46070	AT4G33010	897	911	-	11.8219	4.95E-05	0.0822	CCTTTATCACTCAGA	904	778
MA1352.1	TRP1	AT4G33010	1082	1102	+	-2.44118	4.96E-05	0.164	ACCAAAAAAACTTAACATTGA	1092	590
MA1404.1	BPC1	AT4G33010	944	967	-	-0.15625	4.96E-05	0.0259	AAGGAAGGGAACTGAAGTGGAAGA	955.5	726.5
MA0562.1	PIF5	AT4G33010	1377	1384	-	12.2206	5.07E-05	0.141	CCACGTGT	1380.5	301.5
MA0980.2	RAP2-10	AT4G33010	1303	1314	-	10.8511	5.15E-05	0.171	TCTCCGACATCT	1308.5	373.5
MA1283.1	TCP14	AT4G33010	1112	1131	+	-5.31765	5.16E-05	0.169	ACAATTTACGTATGTCCCAT	1121.5	560.5
MA1156.1	JKD	AT4G33010	734	753	-	10.4762	5.18E-05	0.0842	ATAGGGTTCGTCTTTTTCTT	743.5	938.5
MA1074.1	UNE10	AT4G33010	1377	1384	+	11.7833	5.21E-05	0.0871	ACACGTGG	1380.5	301.5
MA0574.1	MYB15	AT4G33010	1398	1410	-	3.73418	5.25E-05	0.107	ATGTGGTTGGTGA	1404	278
MA0956.1	BEE2	AT4G33010	1376	1385	+	10.8852	5.27E-05	0.0878	TACACGTGGA	1380.5	301.5
MA0956.1	BEE2	AT4G33010	1376	1385	-	10.8852	5.27E-05	0.0878	TCCACGTGTA	1380.5	301.5
MA1036.1	MYB111	AT4G33010	1399	1406	-	11.9787	5.31E-05	0.178	GGTTGGTG	1402.5	279.5
MA1221.1	RAP26	AT4G33010	805	819	-	8.09524	5.33E-05	0.0887	AGGTGGCGGAATGCG	812	870
MA1244.1	ABR1	AT4G33010	38	56	+	8.39683	5.35E-05	0.115	TGCAGCATTGGTGGCTGAA	47	1635
MA1221.1	RAP26	AT4G33010	46	60	+	8.07937	5.36E-05	0.0887	TGGTGGCTGAAGGAG	53	1629
MA1402.1	BPC6	AT4G33010	321	341	+	-1.34247	5.36E-05	0.0571	GCCTATCACTCTATTTGTTTC	331	1351
MA1285.1	At2g45680	AT4G33010	1372	1392	+	4.35294	5.36E-05	0.089	GCGATACACGTGGAATCTGCA	1382	300
MA0976.2	CRF4	AT4G33010	43	54	-	8.97872	5.37E-05	0.0891	CAGCCACCAATG	48.5	1633.5
MA1222.1	AT1G44830	AT4G33010	805	819	+	7.44444	5.41E-05	0.18	CGCATTCCGCCACCT	812	870
MA1201.1	AGL42	AT4G33010	200	206	-	13.0548	5.47E-05	0.183	CATCATC	203	1479
MA1049.1	ERF094	AT4G33010	812	819	+	9.75	5.50E-05	0.108	CGCCACCT	815.5	866.5
MA1350.1	bZIP42	AT4G33010	947	958	-	2.27848	5.52E-05	0.184	AACTGAAGTGGA	952.5	729.5
MA1240.1	ERF10	AT4G33010	801	821	+	7.30159	5.55E-05	0.0918	GAAACGCATTCCGCCACCTAA	811	871
MA1253.1	AT3G16280	AT4G33010	1303	1316	+	10.9206	5.56E-05	0.184	AGATGTCGGAGATC	1309.5	372.5
MA1294.1	MYB62	AT4G33010	814	828	-	11.8413	5.59E-05	0.115	TGATAAATTAGGTGG	821	861
MA1351.1	GBF3	AT4G33010	1372	1386	-	6.73016	5.65E-05	0.188	TTCCACGTGTATCGC	1379	303
MA1664.1	HSFA6B	AT4G33010	512	526	-	10.2698	5.68E-05	0.187	AGAATATGCTCGAAA	519	1163
MA1255.1	AT1G22810	AT4G33010	1397	1411	-	8.85714	5.69E-05	0.0945	GATGTGGTTGGTGAA	1404	278
MA0566.1	MYC2	AT4G33010	1377	1384	+	11.7215	5.75E-05	0.0943	ACACGTGG	1380.5	301.5
MA0566.1	MYC2	AT4G33010	1377	1384	-	11.7215	5.75E-05	0.0943	CCACGTGT	1380.5	301.5
MA1384.1	PHL7	AT4G33010	989	1001	+	11.4921	5.75E-05	0.192	TACAGCATATCCC	995	687
MA0559.1	PI	AT4G33010	944	957	-	11.0938	5.78E-05	0.0926	ACTGAAGTGGAAGA	950.5	731.5
MA1246.1	LEP	AT4G33010	38	58	-	7.20635	5.78E-05	0.149	CCTTCAGCCACCAATGCTGCA	48	1634
MA1233.2	ERF021	AT4G33010	1303	1317	-	10.534	5.79E-05	0.192	GGATCTCCGACATCT	1310	372
MA1394.2	MYB73	AT4G33010	1516	1527	+	11.5667	5.82E-05	0.194	TCAACGGTCCGT	1521.5	160.5
MA0950.1	ATHB-12	AT4G33010	386	393	-	11.4215	5.82E-05	0.194	CATGATTG	389.5	1292.5
MA1027.1	KAN1	AT4G33010	369	376	+	9.01493	5.82E-05	0.128	AGATATTC	372.5	1309.5
MA1180.1	MYB3R4	AT4G33010	1516	1530	-	11.2698	5.83E-05	0.191	CTCACGGACCGTTGA	1523	159
MA1357.1	bHLH80	AT4G33010	160	170	+	10.4921	5.85E-05	0.194	TTCAAGTTGTT	165	1517
MA1335.1	TGA4	AT4G33010	199	209	-	10.3906	5.85E-05	0.196	AGACATCATCC	204	1478
MA1404.1	BPC1	AT4G33010	1631	1654	-	-0.71875	5.92E-05	0.0265	AAGAGAGTAAGAGAGATGTTTTGA	1642.5	39.5
MA1293.1	MYB57	AT4G33010	813	826	+	9.90476	5.93E-05	0.198	GCCACCTAATTTAT	819.5	862.5
MA1225.1	ERF5	AT4G33010	46	60	-	7.73016	6.08E-05	0.107	CTCCTTCAGCCACCA	53	1629
UN0361.1	E2FD	AT4G33010	1149	1164	+	8.33654	6.12E-05	0.2	TTTTGTAGGAAAATAA	1156.5	525.5
MA1062.2	TCP15	AT4G33010	711	729	-	8.24706	6.13E-05	0.105	ATGCATGGGAACCATCGTC	720	962
MA0944.1	ARF8	AT4G33010	1304	1312	+	11.4	6.18E-05	0.204	GATGTCGGA	1308	374
MA1157.1	NUC	AT4G33010	734	753	-	9.80952	6.19E-05	0.202	ATAGGGTTCGTCTTTTTCTT	743.5	938.5
MA1065.2	TCP20	AT4G33010	711	729	-	8.36667	6.20E-05	0.104	ATGCATGGGAACCATCGTC	720	962
MA1277.1	Adof1	AT4G33010	1047	1067	-	11.4286	6.21E-05	0.0666	CCAACAAAAAAGTACGAAAAA	1057	625
MA1242.1	AT3G57600	AT4G33010	44	54	-	7.15873	6.22E-05	0.104	CAGCCACCAAT	49	1633
MA1373.1	IDD2	AT4G33010	882	896	-	8.51899	6.23E-05	0.07	AAGATAACAACAAAT	889	793
MA1259.1	AT1G01250	AT4G33010	1301	1315	+	8.12698	6.27E-05	0.209	AGAGATGTCGGAGAT	1308	374
MA1206.1	ARF2	AT4G33010	1304	1313	-	11.4921	6.28E-05	0.205	CTCCGACATC	1308.5	373.5
MA1065.2	TCP20	AT4G33010	711	729	+	8.33333	6.29E-05	0.104	GACGATGGTTCCCATGCAT	720	962
MA0552.1	PIF1	AT4G33010	1377	1390	-	10.0685	6.31E-05	0.0931	CAGATTCCACGTGT	1383.5	298.5
MA0560.1	PIF3	AT4G33010	1375	1384	+	10.3968	6.36E-05	0.106	ATACACGTGG	1379.5	302.5
MA1062.2	TCP15	AT4G33010	711	729	+	8.15294	6.38E-05	0.105	GACGATGGTTCCCATGCAT	720	962
MA1251.1	DEAR5	AT4G33010	1304	1322	-	6.5873	6.39E-05	0.212	AAATTGGATCTCCGACATC	1313	369
MA0574.1	MYB15	AT4G33010	1517	1529	+	3.07595	6.41E-05	0.107	CAACGGTCCGTGA	1523	159
MA1260.1	AT1G77640	AT4G33010	1295	1315	+	5.93651	6.43E-05	0.112	TAATTAAGAGATGTCGGAGAT	1305	377
MA1262.1	ERF2	AT4G33010	46	66	-	6.52381	6.47E-05	0.0971	CGAGCACTCCTTCAGCCACCA	56	1626
MA1049.1	ERF094	AT4G33010	46	53	-	8.73333	6.48E-05	0.108	AGCCACCA	49.5	1632.5
MA1287.1	TCP21	AT4G33010	1119	1132	-	7.57143	6.48E-05	0.108	AATGGGACATACGT	1125.5	556.5
MA1159.1	SGR5	AT4G33010	735	749	+	10.5714	6.49E-05	0.106	AGAAAAAGACGAACC	742	940
MA1273.1	dof4.2	AT4G33010	732	750	+	11.3492	6.49E-05	0.059	TGAAGAAAAAGACGAACCC	741	941
UN0344.1	ANAC028	AT4G33010	121	133	-	11.3592	6.53E-05	0.217	CTCAAGAAATCCG	127	1555
MA1373.1	IDD2	AT4G33010	1649	1663	-	8.36709	6.54E-05	0.07	CAGAAAACGAAGAGA	1656	26
MA1227.2	ERF027	AT4G33010	1302	1316	-	10.8641	6.67E-05	0.222	GATCTCCGACATCTC	1309	373
MA1005.2	ERF3	AT4G33010	45	55	-	8.51786	6.68E-05	0.111	TCAGCCACCAA	50	1632
UN0372.1	NAC031	AT4G33010	121	144	+	8.98333	6.70E-05	0.22	CGGATTTCTTGAGCAAGAAGATGA	132.5	1549.5
MA1264.1	ESE1	AT4G33010	94	108	+	6.1746	6.70E-05	0.0831	ACATGGCGCTTGTGG	101	1581
MA1346.1	TGA10	AT4G33010	197	211	+	8.84127	6.72E-05	0.224	TGGGATGATGTCTGC	204	1478
UN0369.1	NAC004	AT4G33010	124	147	+	9.48438	6.72E-05	0.223	ATTTCTTGAGCAAGAAGATGAGTG	135.5	1546.5
MA1260.1	AT1G77640	AT4G33010	1397	1417	-	5.71429	6.77E-05	0.112	GGCTCGGATGTGGTTGGTGAA	1407	275
MA1053.1	ERF109	AT4G33010	811	818	+	9.32979	6.79E-05	0.223	CCGCCACC	814.5	867.5
MA1342.1	bZIP50	AT4G33010	196	212	-	7.40625	6.81E-05	0.157	AGCAGACATCATCCCAG	204	1478
MA1235.1	AIL7	AT4G33010	1487	1497	-	11.0159	6.82E-05	0.227	CACGTCCCAAG	1492	190
MA1238.2	ERF38	AT4G33010	1303	1315	-	9.94643	6.83E-05	0.227	ATCTCCGACATCT	1309	373
MA1358.1	bHLH130	AT4G33010	160	170	-	10.726	6.90E-05	0.229	AACAACTTGAA	165	1517
MA1294.1	MYB62	AT4G33010	265	279	+	11.5397	6.92E-05	0.115	AATAAATTTAGGCAT	272	1410
MA1239.1	ERF104	AT4G33010	803	821	+	6.03175	6.93E-05	0.115	AACGCATTCCGCCACCTAA	812	870
MA0954.1	ATHB-7	AT4G33010	385	394	+	12	6.94E-05	0.23	TCAATCATGT	389.5	1292.5
MA1279.1	COG1	AT4G33010	276	296	-	11.2381	6.95E-05	0.0748	AGAAAAAAGAAAAAGGCATGC	286	1396
MA1244.1	ABR1	AT4G33010	809	827	-	7.73016	6.97E-05	0.115	GATAAATTAGGTGGCGGAA	818	864
MA1236.1	ESE3	AT4G33010	810	828	-	7.42857	6.99E-05	0.0769	TGATAAATTAGGTGGCGGA	819	863
MA0996.1	ERF043	AT4G33010	1306	1313	+	7.07059	7.02E-05	0.232	TGTCGGAG	1309.5	372.5
MA0973.1	CDF2	AT4G33010	176	185	-	10.3558	7.07E-05	0.156	CAAAAAGCAA	180.5	1501.5
MA1193.1	At2g38090	AT4G33010	749	769	-	10.6835	7.10E-05	0.233	AATTAAACAGATAAATATAGG	759	923
MA1245.1	AT2G33710	AT4G33010	94	108	-	6.84127	7.13E-05	0.107	CCACAAGCGCCATGT	101	1581
UN0364.1	ERF011	AT4G33010	1396	1409	+	9.96809	7.14E-05	0.152	TTTCACCAACCACA	1402.5	279.5
MA1245.2	AT2G33710	AT4G33010	45	55	-	8.64557	7.25E-05	0.121	TCAGCCACCAA	50	1632
MA1338.1	AREB3	AT4G33010	1375	1389	-	2.95238	7.28E-05	0.121	AGATTCCACGTGTAT	1382	300
UN0367.1	MYB58	AT4G33010	1023	1039	-	10.1379	7.29E-05	0.12	TTATGCACCAAATCCTT	1031	651
MA1273.1	dof4.2	AT4G33010	1664	1682	-	11.1587	7.30E-05	0.059	TGGGAAAAAAGGTTGCAGT	1673	9
MA0590.1	LFY	AT4G33010	1510	1528	+	7.5	7.31E-05	0.122	TTATATTCAACGGTCCGTG	1519	163
MA0590.1	LFY	AT4G33010	1510	1528	-	7.5	7.31E-05	0.122	CACGGACCGTTGAATATAA	1519	163
MA1225.1	ERF5	AT4G33010	94	108	-	7.26984	7.33E-05	0.107	CCACAAGCGCCATGT	101	1581
MA0997.1	ERF069	AT4G33010	811	819	+	10.6167	7.39E-05	0.245	CCGCCACCT	815	867
MA1248.1	DREB26	AT4G33010	44	63	-	6.25397	7.41E-05	0.244	GCACTCCTTCAGCCACCAAT	53.5	1628.5
UN0381.1	ZAT6	AT4G33010	384	395	-	10.2393	7.42E-05	0.241	AACATGATTGAT	389.5	1292.5
MA0984.1	DOF5.7	AT4G33010	507	514	-	9.27778	7.47E-05	0.247	AAAAGGCG	510.5	1171.5
MA1264.1	ESE1	AT4G33010	808	822	-	5.8254	7.51E-05	0.0831	ATTAGGTGGCGGAAT	815	867
MA1231.1	ERF15	AT4G33010	806	820	+	6.26984	7.63E-05	0.127	GCATTCCGCCACCTA	813	869
MA0945.1	ARR1	AT4G33010	1554	1563	-	9.81667	7.63E-05	0.254	AGGGAATCTG	1558.5	123.5
MA1281.1	AT5G02460	AT4G33010	274	294	-	10.9365	7.65E-05	0.0815	AAAAAAGAAAAAGGCATGCCT	284	1398
MA1041.1	MYB55	AT4G33010	1400	1407	+	10.9043	7.67E-05	0.257	ACCAACCA	1403.5	278.5
MA1027.1	KAN1	AT4G33010	518	525	+	8.81343	7.68E-05	0.128	GCATATTC	521.5	1160.5
MA1252.1	PUCHI	AT4G33010	94	108	-	6.73016	7.71E-05	0.128	CCACAAGCGCCATGT	101	1581
MA0983.1	DOF5.6	AT4G33010	509	516	-	8.18947	7.72E-05	0.258	CGAAAAGG	512.5	1169.5
MA1178.1	MYB3R1	AT4G33010	1516	1530	-	11.0476	7.76E-05	0.259	CTCACGGACCGTTGA	1523	159
MA0579.1	CDC5	AT4G33010	72	82	+	9.77215	7.82E-05	0.261	CTCTCTGCGGG	77	1605
MA0974.1	CDF3	AT4G33010	231	239	-	10.2333	7.89E-05	0.263	GAAAAGTGA	235	1447
MA1336.1	TGA3	AT4G33010	200	213	+	7.17188	8.02E-05	0.268	GATGATGTCTGCTC	206.5	1475.5
MA1168.1	MYR2	AT4G33010	1551	1564	-	11.4762	8.05E-05	0.269	GAGGGAATCTGAGA	1557.5	124.5
MA1404.1	BPC1	AT4G33010	1639	1662	-	-1.71875	8.06E-05	0.0316	AGAAAACGAAGAGAGTAAGAGAGA	1650.5	31.5
MA1026.2	ATHB15	AT4G33010	237	251	-	10.7385	8.09E-05	0.269	AATAGTAATAATGAA	244	1438
MA0980.1	RAP2-10	AT4G33010	811	818	+	9.40777	8.19E-05	0.273	CCGCCACC	814.5	867.5
MA1257.1	ERF9	AT4G33010	808	828	-	6.33333	8.22E-05	0.135	TGATAAATTAGGTGGCGGAAT	818	864
MA0567.1	ERF1B	AT4G33010	46	53	-	9.93671	8.36E-05	0.162	AGCCACCA	49.5	1632.5
MA0110.3	ATHB-5	AT4G33010	384	395	+	9.89167	8.36E-05	0.278	ATCAATCATGTT	389.5	1292.5
MA1374.1	IDD7	AT4G33010	879	896	-	8.47619	8.37E-05	0.136	AAGATAACAACAAATAAA	887.5	794.5
MA0552.1	PIF1	AT4G33010	1485	1498	+	9.08219	8.39E-05	0.0931	TTCTTGGGACGTGA	1491.5	190.5
MA0562.1	PIF5	AT4G33010	1377	1384	+	3.47059	8.41E-05	0.141	ACACGTGG	1380.5	301.5
MA0951.1	ATHB-16	AT4G33010	1337	1344	-	11.2031	8.42E-05	0.282	TAATCATT	1340.5	341.5
MA1198.1	HAT2	AT4G33010	1336	1346	-	11.4219	8.42E-05	0.282	GCTAATCATTT	1341	341
MA1224.1	CBF1	AT4G33010	1304	1315	-	9.71429	8.44E-05	0.282	ATCTCCGACATC	1309.5	372.5
MA1195.1	AT5G56840	AT4G33010	702	716	-	10.7619	8.49E-05	0.278	ATCGTCATCCATATA	709	973
MA1666.1	HSFB2B	AT4G33010	513	526	+	7.77778	8.55E-05	0.28	TTCGAGCATATTCT	519.5	1162.5
MA1233.1	ERF021	AT4G33010	46	65	-	8.375	8.56E-05	0.281	GAGCACTCCTTCAGCCACCA	55.5	1626.5
MA1414.1	E2FA	AT4G33010	809	818	+	9.75581	8.66E-05	0.145	TTCCGCCACC	813.5	868.5
MA1262.1	ERF2	AT4G33010	802	822	+	5.61905	8.81E-05	0.0971	AAACGCATTCCGCCACCTAAT	812	870
MA1017.1	GATA8	AT4G33010	1311	1319	+	10.0667	8.88E-05	0.296	GAGATCCAA	1315	367
MA0570.2	ABF1	AT4G33010	1373	1384	-	9.46809	8.90E-05	0.149	CCACGTGTATCG	1378.5	303.5
MA0559.1	PI	AT4G33010	284	297	-	10.3438	8.92E-05	0.0952	AAGAAAAAAGAAAA	290.5	1391.5
MA0968.2	bZIP68	AT4G33010	1375	1389	+	7.2381	8.93E-05	0.149	ATACACGTGGAATCT	1382	300
MA1278.1	OBP1	AT4G33010	1041	1061	+	10.9048	9.00E-05	0.0962	TTCTATTTTTTCGTACTTTTT	1051	631
MA1047.2	TGA5	AT4G33010	198	212	+	9.75581	9.02E-05	0.301	GGGATGATGTCTGCT	205	1477
MA1246.1	LEP	AT4G33010	807	827	+	6	9.03E-05	0.149	CATTCCGCCACCTAATTTATC	817	865
UN0357.1	AT5G23930	AT4G33010	811	820	+	-0.625	9.03E-05	0.301	CCGCCACCTA	815.5	866.5
MA1349.1	bZIP16	AT4G33010	812	826	-	4.04762	9.09E-05	0.105	ATAAATTAGGTGGCG	819	863
MA1413.1	UIF1	AT4G33010	1382	1391	-	10.4684	9.11E-05	0.304	GCAGATTCCA	1386.5	295.5
MA1348.1	TGA9	AT4G33010	201	211	-	7.10938	9.12E-05	0.305	GCAGACATCAT	206	1476
UN0364.1	ERF011	AT4G33010	1303	1316	-	9.43617	9.13E-05	0.152	GATCTCCGACATCT	1309.5	372.5
MA1291.1	TCP7	AT4G33010	715	725	-	4.73016	9.14E-05	0.305	ATGGGAACCAT	720	962
MA1232.1	AT4G28140	AT4G33010	47	66	+	8	9.15E-05	0.303	GGTGGCTGAAGGAGTGCTCG	56.5	1625.5
MA0966.1	BIM3	AT4G33010	1376	1385	+	10.55	9.25E-05	0.154	TACACGTGGA	1380.5	301.5
MA0966.1	BIM3	AT4G33010	1376	1385	-	10.55	9.25E-05	0.154	TCCACGTGTA	1380.5	301.5
MA1211.1	ATHB18	AT4G33010	1335	1345	-	11.303	9.26E-05	0.309	CTAATCATTTT	1340	342
MA1167.1	EFM	AT4G33010	516	526	-	10.9206	9.31E-05	0.311	AGAATATGCTC	521	1161
UN0345.1	ANAC038	AT4G33010	122	145	+	7.17188	9.31E-05	0.308	GGATTTCTTGAGCAAGAAGATGAG	133.5	1548.5
MA1324.1	GATA20	AT4G33010	1313	1320	-	10.1266	9.33E-05	0.312	ATTGGATC	1316.5	365.5
MA0973.1	CDF2	AT4G33010	1053	1062	-	10.1635	9.42E-05	0.156	AAAAAAGTAC	1057.5	624.5
MA1360.1	bHLH74	AT4G33010	1372	1392	-	7.35616	9.42E-05	0.156	TGCAGATTCCACGTGTATCGC	1382	300
MA1265.1	ERF015	AT4G33010	1295	1314	-	6.53968	9.44E-05	0.314	TCTCCGACATCTCTTAATTA	1304.5	377.5
MA1342.1	bZIP50	AT4G33010	199	215	+	6.34375	9.45E-05	0.157	GGATGATGTCTGCTCTT	207	1475
MA0974.2	CDF3	AT4G33010	230	241	-	10.8833	9.48E-05	0.313	ATGAAAAGTGAT	235.5	1446.5
MA1349.1	bZIP16	AT4G33010	1375	1389	-	3.87302	9.48E-05	0.105	AGATTCCACGTGTAT	1382	300
MA1001.1	ERF11	AT4G33010	811	820	+	10.2333	9.50E-05	0.317	CCGCCACCTA	815.5	866.5
MA0992.1	ERF4	AT4G33010	811	818	+	10.0833	9.54E-05	0.308	CCGCCACC	814.5	867.5
MA1327.1	ATHB23	AT4G33010	754	775	-	11.0441	9.56E-05	0.318	AATTTTAATTAAACAGATAAAT	764.5	917.5
MA1285.1	At2g45680	AT4G33010	706	726	+	2.41176	9.60E-05	0.106	TGGATGACGATGGTTCCCATG	716	966
MA1245.1	AT2G33710	AT4G33010	46	60	-	5.98413	9.62E-05	0.107	CTCCTTCAGCCACCA	53	1629
UN0347.1	ANAC075	AT4G33010	124	147	-	8.14062	9.63E-05	0.158	CACTCATCTTCTTGCTCAAGAAAT	135.5	1546.5
MA0567.1	ERF1B	AT4G33010	812	819	+	9.12658	9.68E-05	0.162	CGCCACCT	815.5	866.5
MA1225.1	ERF5	AT4G33010	805	819	+	6.57143	9.68E-05	0.107	CGCATTCCGCCACCT	812	870
MA1403.1	BPC5	AT4G33010	1550	1579	-	-50.0886	9.70E-05	0.0341	GAAGCTAGCTACAAGGAGGGAATCTGAGAG	1564.5	117.5
MA1329.2	ZHD1	AT4G33010	418	430	+	11.0455	9.71E-05	0.324	CAAATAATTAATT	424	1258
MA0940.1	AP1	AT4G33010	289	301	-	10.3778	9.73E-05	0.317	CCAAAAGAAAAAA	295	1387
UN0363.1	ERF003	AT4G33010	806	818	+	7.44304	9.75E-05	0.322	GCATTCCGCCACC	812	870
MA1402.1	BPC6	AT4G33010	1540	1560	+	-3.52055	9.83E-05	0.0785	TATATACTCTCTCTCAGATTC	1550	132
MA1676.1	NAC062	AT4G33010	122	145	-	8.84375	9.84E-05	0.326	CTCATCTTCTTGCTCAAGAAATCC	133.5	1548.5
MA1404.1	BPC1	AT4G33010	1629	1652	-	-2.40625	9.92E-05	0.0345	GAGAGTAAGAGAGATGTTTTGAGA	1640.5	41.5
# FIMO (Find Individual Motif Occurrences): Version 5.0.2 compiled on Nov 18 2018 at 13:51:15
# The format of this file is described at http://meme-suite.org/doc/fimo-output-format.html.
# fimo -o AtGLDP1_p1500 -bfile AtGLDP1_p1500.bg JASPAR.meme AtGLDP1_p1500.fa
