# Supplementary material for: A transcription factor module mediating C2 photosynthesis in the Brassicaceae
Source: EMBO Rep. 2025 May 1;26(12):3024–31. doi: 10.1038/s44319-025-00461-1 (PMC12187930; doi:10.1038/s44319-025-00461-1)
Supplement: Supplementary file 5 — Source data Fig. 1 [file 44319_2025_461_MOESM5_ESM.zip › Figure 1 Source Data/1C_to_FAtGLDP1_p1500.fa]

>AT4G33010 | Chr4:15926670..15931332 reverse
GAACGGCCATTGCCTCATCTTACAACTCTTATAGCGTTGCAGCATTGGTGGCTGAAGGAGTGCTCGATTCTCTCTCTGCGGGGATACTTGTGTACATGGC
GCTTGTGGATTTGATCGCTGCGGATTTCTTGAGCAAGAAGATGAGTGTTGATTTCAGAGTTCAAGTTGTTTCTTATTGCTTTTTGTTTCTTGGAGCTGGG
ATGATGTCTGCTCTTGCAATTTGGGCTTGATCACTTTTCATTATTACTATTTGTTTATGAAAGTAATAAATTTAGGCATGCCTTTTTCTTTTTTCTTTTG
GACAGAATTATTATAGGTATGCCTATCACTCTATTTGTTTCAAAATAATGTTTGTAATCAATTCTATTAGATATTCACTCTTTATCAATCATGTTATATA
TTTTTGTAGCTGGTAAACAAATAATTAATTTTTGAACAAAAAACAAAAACAAATACAATTAGTTTTTACAAGCAAGTATGCAACTGAAATCCAAAGATTT
TCTTGACGCCTTTTCGAGCATATTCTAATCCTTCATTTTGATTTAGCTCAAGAAACGCCATAATAGAACCATATATATGAACTAAGTGTTTTTAAAAAGA
GTAGGTCATGACTCATGAGTAATCTTTTCCACGATCTTTAAGATATATTATTCTTGGAAGGTCGAAAACTATAATATTTCATTTTCTGTCGAATATATAT
ATATATGGATGACGATGGTTCCCATGCATGATGAAGAAAAAGACGAACCCTATATTTATCTGTTTAATTAAAATTTTCTTTGTGGAGATAAACTCTCTGT
GAAACGCATTCCGCCACCTAATTTATCATATATTTTCATGTGAACCAAAATAATTAAAATTTGTTTGCCATATATATATTTATTTGTTGTTATCTTTCTG
AGTGATAAAGGTGACAAACATTTTTGTCCACTGATACCCAATCTCTTCCACTTCAGTTCCCTTCCTTTCAAATTTTATCTCGTGCTTTTACAGCATATCC
CACAATTCCTGTAAATTATCTCAAGGATTTGGTGCATAAATTCTATTTTTTCGTACTTTTTTGTTGGATATGTAAATCAGAACCAAAAAAACTTAACATT
GATTAAACTTTACAATTTACGTATGTCCCATTAGAGGGGAACTACAGTTTTTGTAGGAAAATAAGAAATTTGCGAACTAAAGACACTAAATAATCCTACT
TTTAAAATCACAATAGTTAGTACTCAATAAAAAATATTGTATATTGTTGTGAAAAAATGTAAATAGTTTGGAGAAACTGCTACTAATAAACAAATAATTA
AGAGATGTCGGAGATCCAATTTAATCATAAAAATAAAATGATTAGCACAATATTGCACTACTGATTTAGATGCGATACACGTGGAATCTGCAACTTTTCA
CCAACCACATCCGAGCCTACACCACGAAATTTGAGGATTTTTATTTATTTCCCAAAAATTTCTCTGTATTTATAAACTAACTATTTCTTGGGACGTGAAT
ATACACATTTTATATTCAACGGTCCGTGAGTGTATATTGTATATACTCTCTCTCAGATTCCCTCCTTGTAGCTAGCTTCTACCTCCTCCTTTCATTCATG
GCGAAAAACTAAAAAAGACATCCATCTTTCTCAAAACATCTCTCTTACTCTCTTCGTTTTCTGACTGCAACCTTTTTTCCCA
