# Supplementary material for: A transcription factor module mediating C2 photosynthesis in the Brassicaceae
Source: EMBO Rep. 2025 May 1;26(12):3024–31. doi: 10.1038/s44319-025-00461-1 (PMC12187930; doi:10.1038/s44319-025-00461-1)
Supplement: Supplementary file 6 — Source data Fig. 2 [file 44319_2025_461_MOESM6_ESM.zip]

Archive with 25 entries (24 files):
- Figure 2 Source Data/
- Figure 2 Source Data/2A_GLDP1_pro_sequences_for_alignment.fa.txt
- __MACOSX/Figure 2 Source Data/._2A_GLDP1_pro_sequences_for_alignment.fa.txt
- Figure 2 Source Data/2H_top.tif
- __MACOSX/Figure 2 Source Data/._2H_top.tif
- Figure 2 Source Data/2E_to_G_M_arv_GLDP1_fimo_clusters_8_18.csv
- __MACOSX/Figure 2 Source Data/._2E_to_G_M_arv_GLDP1_fimo_clusters_8_18.csv
- Figure 2 Source Data/2H_bottom.tif
- __MACOSX/Figure 2 Source Data/._2H_bottom.tif
- Figure 2 Source Data/2B_to_D_M_mori_GLDP1_fimo_clusters_8_18.csv
- __MACOSX/Figure 2 Source Data/._2B_to_D_M_mori_GLDP1_fimo_clusters_8_18.csv
- Figure 2 Source Data/2B_to_D_M_mori_GLDP1_fimo_clusters.csv
- __MACOSX/Figure 2 Source Data/._2B_to_D_M_mori_GLDP1_fimo_clusters.csv
- Figure 2 Source Data/2H_MaGLDP1_in_myb28_29_GUS_data_plus_chi_squared.csv
- __MACOSX/Figure 2 Source Data/._2H_MaGLDP1_in_myb28_29_GUS_data_plus_chi_squared.csv
- Figure 2 Source Data/2C.tif
- __MACOSX/Figure 2 Source Data/._2C.tif
- Figure 2 Source Data/2F.tif
- __MACOSX/Figure 2 Source Data/._2F.tif
- Figure 2 Source Data/2E_to_G_M_arv_GLDP1_fimo.csv
- __MACOSX/Figure 2 Source Data/._2E_to_G_M_arv_GLDP1_fimo.csv
- Figure 2 Source Data/2G.tif
- __MACOSX/Figure 2 Source Data/._2G.tif
- Figure 2 Source Data/2D.tif
- __MACOSX/Figure 2 Source Data/._2D.tif
