# Supplementary material for: A transcription factor module mediating C2 photosynthesis in the Brassicaceae
Source: EMBO Rep. 2025 May 1;26(12):3024–31. doi: 10.1038/s44319-025-00461-1 (PMC12187930; doi:10.1038/s44319-025-00461-1)
Supplement: Supplementary file 6 — Source data Fig. 2 [file 44319_2025_461_MOESM6_ESM.zip › Figure 2 Source Data/2A_GLDP1_pro_sequences_for_alignment.fa.txt]

>a_thaliana
TAAAAAGAGTAGGTCATGACTCATGAGTAATCTTTTCCACGATCTTTAAGATATATTATTCTTGGAAGGTCGAAAACTATAATATTTCATTTTCTGTCGAATATATATATATATGGATGACGATGGTTCCCATGCATGATGAAGAAAAAGACGAACCCTATATTTATCTGTTTAATTAAAATTTTCTTTGTGGAGATAAACTCTCTGTGAAACGCATTCCGCCACCTAATTTATCATATATTTTCATGTGAACCAAAATAATTAAAATTTGTTTGCCATATATATATTTATTTGTTGTTATCTTTCTGAGTGATAAAGGTGACAAACATTTTTGTCCACTGATACCCAATCTCTTCCACTTCAGTTCCCTTCCTTTCAAATTTTATCTCGTGCTTTTACAGCATATCCCACAATTCCTGTAAATTATCTCAAGGATTTGGTGCATAAATTCTATTTTTTCGTACTTTTTTGTTGGATATGTAAATCAGAACCAAAAAAACTTAACATTGATTAAACTTTACAATTTACGTATGTCCCATTAGAGGGGAACTACAGTTTTTGTAGGAAAATAAGAAATTTGCGAACTAAAGACACTAAATAATCCTACTTTTAAAATCACAATAGTTAGTACTCAATAAAAAATATTGTATATTGTTGTGAAAAAATGTAAATAGTTTGGAGAAACTGCTACTAATAAACAAATAATTAAGAGATGTCGGAGATCCAATTTAATCATAAAAATAAAATGATTAGCACAATATTGCACTACTGATTTAGATGCGATACACGTGGAATCTGCAACTTTTCACCAACCACATCCGAGCCTACACCACGAAATTTGAGGATTTTTATTTATTTCCCAAAAATTTCTCTGTATTTATAAACTAACTATTTCTTGGGACGTGAATATACACATTTTATATTCAACGGTCCGTGAGTGTATATTGTATATACTCTCTCTCAGATTCCCTCCTTGTAGCTAGCTTCTACCTCCTCCTTTCATTCATGGCGAAAAACTAAAAAAGACATCCATCTTTCTCAAAACATCTCTCTTACTCTCTTCGTTTTCTGACTGCAACCTTTTTTCCCAATG

>d_erucoides
GCTTAAGAGACTCATCTCTCTTCGACGGTCCAAAACGAGAATGTTTCATTTTCAGTCGTATGTTTGGAGGACGATGGTTCCCAAGTTGTATGATAAACAGACGGCCAGCCCTGTATTTATCTATTTAAACTATTTATTTGTGGAGATAAACTCTACGTGTAATATATCAAGCCACCTAATTATTATTTTTTCATGTGAACCCAAATATTTACAACTTGTTTGCCATATGATTTTTCCATTTGTTGCTTTCTTTTTGATTTGTTCCATAAAAGTGGCAAACATTTTCGTCCACCGAATCCCAATCTCTTCAACTTTAGCTAGCATCCTTTCAAATGTTATCTCCAGATTTTTATTTAGCAGCATTTCCCACAATACATATCTTAAGCTTTTGTCTGTATATCATCAAAAACAATAGTTATAAATCCTAATTTGGTACAGTTTATCTGGGAATGCTAACAGGTATCATATAAAACTTAGTTACTGATTAGGCCAACACAGTTCTGAAGAACAAAACTACAATTTTTTGGAGGAAAAGAACAAAATTTGTGAGCTAAGCAGATTATGGAAAACAGTTTCTTTTAATATATATACAGTTTCAACATGCAATGTTTATGTTTTGAAAGATATATTTGATATATCATTTCTTAAACTCAAGAAATAATGCCAGAAAAACCATGGTATATATATAGTATATACTTTCTTTTTTTTTTAACAATTTTTTTTTTTTGTCAACTTTTTGAACAATATATATAGTATATACTAGTTTGTAGAAAATGCTCTAAACAAACAACCAATTAAAGAGATGTCAGAGATCCATTTTAATCATATAAATAAATATATATGCGGTACACGTGGAATCTGCACAAATTGTTAAGATACTTTTCACCAACCACCATCGCCTAGCCTTTTCCCATTTTACAAGAGATCCACAAAATTTGAGAAATTTTTTTAAAAAAGAAACTAAAAATATCAAAAGTATCTCTCCAGGCTGCAGTATATATAAACACACTTTGTCTTGGGACGTGATATACACAGTCAGTAGTAATATAACACATTTGCACCACCTCTCCACCCACCAACCCAATGTCGAACAACTAAGAAAGACAAACCAATCTCTCTTCCGTTCTCTGTTTTAATCGCATCCCACCTTTTATTCATTCAACCATG

>h_incana_HIR1
TCCGAGGGTCCAAAACGAGAATGTTTCATTTTCTGTCGTATGTTTGGAGGACGATGGTTCCCAAGTTGTATGATGAACAGATGGCCAGCTCTAATATTTGTCTATTTAACTATTTATTTGTGGAGATAAACTCTATGTGAAATAGATCACGCCACCTAATTATTTTTATTTTTGTTTCATGTGAACCAAAATATTTACAACTTGTTTGCCTATATGATTTTTCTTTTGTTGCTTTCTTTGTGATTTGTTTGATAAAGGTGACAAACATTTTCGTCCACCGAATCCCAATCTCTTCAACTTTAGCTAGCATCCTTTCAAATGTTATCTCCAGATTTTTATTCACAGCACTTCCCACAATATCTTAAGGTTTGCCTGTATAGTATCATCAGAAACCATAGTTATAAATCCTATTTTCGTACTGTTTACATGGGAATGCTAACCAGTACAAATAAATCTACTAGTATTGATTAGGCCAACACATCCCAGTTCTCAAGAACTAGAAAAATACAATTTTTGGAGGAAAAGAACAAAATTTGTGAGCTAAGCACAGTAAGGAAAGCAGTTTGTTTGTTTTAATATACAAATCCAACATGAAATATCTATGTTTTGAATATACACAGTATATCATTTCAAAACAAAACAAAACTGCATTATTGATGTTAGAAAAACATGGTATATAGTTAGTAGGAAATGCTCTAAGTAAACAACTAATTAAGAGATGTCAGAGATCCATTTAAATCATACACAAATAAATATAATAATCATCGAAAATAATTATATTCCAAATAAGATGCGATACACGTGGAATCTGCAGAATTAGTTAAGATACTTTTCACCAACCCCATCGCCTAGCCTTCACCATTTTACAAGAGATCCACAAAATTTCAACAATTAAAAAAACTAAAAAAAAAATATCAAAAATCATCTTAGCAGTATATATAAACACAGTTTGTCTTGGGACGTGATATACAGTCAGTAGTGATATAACCTCTCCACCATCCAATGGCGAAAAACTAGAAAGACAGAAAGCATCAAAGCATCTTTCTGCATTTCTCTGATTATATCCCACCTCTTTATTCATTATCAATCAAATCACCAACAACCATG

>h_incana_HIR3
TCTTCGAGGGTCCAAAACAAGAATATTTCATTTTCTGTCCTATGTTTGGAGGACGATGGTTCCCAAGTTGTATGATGAACAGACGGCGAGCCATATATTTAATTATATTTAATTATTTGTTTGTGGAGATAATCTCTCTGTGAAATAGATCATGCCACCTAATTATTTTATTTTTTTTCATGTGAACCAAAATATTTACAACTTGTTTGCCATATGATATTTCTTTTGTTGCTTTCTTTGTGATTTGTTTGATAAAGGTGACAAACATTTTCGTCCACCGAATCCCAATCTCTTCAACTTTAGCTAGCATCCTTTCAAATGTTATCTCCAGATTTTTATTTACAGCATTTCTCAAAAGTATATATCTTAAGGTTTGCATGTACATAATCAAAAGCAATAGTCACAAATCTTATTGTTCATTGGCTCTAAATGGATAATGGAATTAAGTGGAATAAAAAGAAATAAAAAGGAATGAAATATGAAGAAAAATGGAATATATCTATTTTATTCATTCGTGATCAAAATTGTAATGGAATGTTTACTTTGATTTTATTTTCTTTTAAATAAATTTAAGACAAACTAGATTTCGACCCGCACAACCGTGCGGGTGTTTATTTTCAGTTTTAAATACATACTAGATCATGATCCGTTCGTTCGGGCGGAGTTTACAATGGTAAACTGATTTGACTAAATTAACATCATTAATTTTTTTTAAGAAAGGTAAAAGAGATTTAAGAAATGATTTAATAGAAAAATATATAGATTGCTTAAATATATGGTTATTTAAATTTTATAATAATAAGGAAAAAATAAAACCCGTTAGGAAAAACAATAATGATGATTGTTATAAATCAGATCATTAATTAATATCAGATAATTTAATTAAAATCATTAAAATAAAATAAGGTTACAAAAAGTCAAGTTTAATAGTAGAAAGTTTAATTTAACATTAATATATGGAGGTTTGACTTTAAAATTCACCTAAAATAAATTGTAATGTTTATGTTTTAATAAGATATATATATATATATACATTTATTTATTTATTTTAGATCATTAATGGTATTCATTTTAATGTTAATAATATATTTAAATATTTATGTAACTATTTCAAATATAATTATTGTATAGTTTATGTGTTATCATAATTAATTAATTGTTGTAAACCGTTACATGTATTTGTCACTTTTTATATATATTTATACTATTGTATTTGCATGTACTTATCGAACAAATAATTAGTATATGCATGAAACAACATATTTCAAAATTATTTTGTATAAAATTAATGTCTAATTCTGATCCGCAGACCTTCAAACCCGGATTTCTTTTTATCAATTTATTTATGTTTACTCATTTTAGATAATATATTATTGTACATACAAAAGTATAAGATATGTCAATTTATTCATGTATTATATATTTTGCGAATGTTAACTCGTTATGTTATGAAAATAAAATTTATAAATCTATCAATTTAATATAACTTTATCATATTTAGTTGAATATAATAATTGTTTTTAATATGAGTGACTTTGATTATATAACTGATAAAAATATGATAGAATGTTTGTTTTCATTTTACAAACGATAACTGAATATATAAGTGAATGATAATATTTCACAACTAATCACAAAATTAATGAAACTATATATATATATATAATTTTGAAAATAAAAGTTCTTGTTAAAATATTTTTGAGCAGACTTTTCGAAATTTTAATATTTATATTTATATATTAAATGAAAAGATATCAAAAGTTAAATATATTGTTATTCTTGTTTACAAAATCCCTAAAATATTGGAAAGTTACTTGTTTTAATTAAAAAGTTTTTTAATATTAGCTTAAAATGAAATGTATAGTTGAATAAATAATACATCTATTTAAAGTTATGATTTTCTAATGAAGGTCTATTTAAAAAAATCACACATGAATTGAAGTTATGACTTATCGTTTAATATAATAGATGGTTAAAAAATAATAGAATAAATCAAATGGAACATTTCACATTGTTTCATTGAAGATACAGTCCAGGTACAATCCAGTTATAGCCATTCTGTTTTATCAGGGAATGCTAACTCAAATAAAGCTAAATTATTCATTAGGCTAACACAGCTCAGTTTTGAAAAAAGAAAAAAACGAGTTACTGGGAAGAGAACAAATTAAAAAAAAAAAGTTATTGAGGGAAAAGAACAAATAATTGAGCTAAGCCCATTGCAGAAAGCGGTTGGATTCAAATGTATACAACTCCAACCTGTGTAATATTTATGTTTTGAAAGATAAATATATGATACGTATATAACTTCTTTAACTAAATAAATAATGTAAATTGTTGTTAGAAAATATGGTACTATATAGTCAAGAGAAAATGCTCTAAATAAACAACTAATTAAGAGATATCAGAGATCCATTTGAGACTTGAGTCATAAATAAATGAATTTAATTTTCGAAAATAAAATTAGATATTCCTAGTAAGGTGCGATACACGTGGAATCTGCGCGAAATGGTTAGATACTTTTCACCAACCCCCATCGCCTAGCCTAAAGAGATCCACAAAATTTTGAGAATTAAAAAAAAGAAACTTAAAAAAAAAAAAATATCAAAAATGATCTCTGGAGTTCCGTATATATAAACACAGTTTGTCTTGGGACGTGATATACACAGTCAAGTAGTGATATTCACATCTGCAACCTCTCCACCTAACCAACCCAATGTCGAAAAACTAGAAAGAGAGCATCAAAGCATCTCTCTCTAGCGTTTTCTGATTATCCCAACCTTTTTATTCATTAATCAATCAATCAATCACCGACAACCATG

>b_gravinae_ONT
CTTTTTTAAAGCAATTCTCCTTTTACATTTTCATTTTTGATATAAGCCAACAAAACATTTGCCTTAGCAGTATAACTAACACCATATTATAATCCTTTAAACACAAAAAAAAAAAAATCTTCAAGCAAAACAAGAACTTCACGGATAAATTTTCCAAAATGTGTGGAACGCTTAAGATATTTATTTCTTCAATGGTCCAAAACGAGAATATATCATTTTCTGTCGTATGTTTGGAGGACGATAGTTCCCAAGTTGTATGTGAACAGATGAGCCATATATTTACTTTTTGGCAACCATATATTTACTTATTTAATTGTTTATTTGTGGAGATAAACCCTATGTGAAATAGATCATGCCACCTAATTATTATTTTTTTCATGTGAACCAAAATATTTACAACTTGTTTGCCATATGATTTTTCCTTTTGTTGCTTTCTTTGTGATTTGTTTGCTAAAGGGGACAAACATTTTCGTCCACTAAATCCCAATCTCTTCAACTTTAGCTAGCATCCTTTCAAATGTTATCTCCAGATTTTTATTCAAAGCATTTCCAAAAAATATATCTTAAGGTTTGCCTGAACATCATCAAAGACAATAGTTACAATTCGGAATCCTATTTTTTGTACTGTTGATCTGGGAATGCTAAGTTGCTAACTAGTAGTATCAAATAAAAACAACTGTTGAGCAGGCCAACACAGCTCCCTTCTCAAGAAAAAAAAACTACATTTTTTGGAGGAAAAGAACAAATTTGGTGAGCTACGCATATTGTGCAAAGCCGTTTAGGTTTTTTTAATATACTATTCAACAAGCAATATTTATATTTAGAAAGATATTTCTTAAACAAAATAAACTTTTATCTTATTAATGTTAGAAAACCCATGGGTATATACTATAGTATGGAGAAAATGCTCTTAAGTAAAAAAAAACTAATTAAAAGATGTCAGAGATCCATTTTAATCATAAACTAGAATTGAACCCGCGCCAAGCGCGGATATTTCCACCTTATAGTGATAAATATTTCGTTTATATGATAAATTGATGAAATATGTACTTTAATGTTATATATTAAGTTAAATTCATATATATTATTTTATATTATTTATTTTTAATATTTATTGTATTTTGATATAAATTGTTAATGGATAATGTGCATACAATATTTTTTTATCAACCACATATTATGTCAGTCGGTTCTTTCAAAAATTATATTATTTGAATTTGTTTGTTAGACGGATAATATAAAAATTATGAAAGATTGTGAATTAGTTAATTTACAGAGTATCTAAATAAATATACTGTAATAAATCATCTAAAATTTTCAGAATTTCAAATATTTATTAATGAATAAAATATCTTAACATAAGAAACACCTGATTTATTAGTTATTATAGTCGTAGTATATAGAATTAATACAATTTTATTTGTTGAATTAGATATGTACAATGCTCAAATAAACATTTTTTTAAGTTTTTATCACCAAAATAGATTTCAAAAACTAAAATGCCCAAAATAGCATATTTTTATTTTGAAAATTTTAAGTTTTTTTTTTATTTTTACAAATTTGAAACCCTATCTCCAAAACTTCACACCTCAACTCTAAACAAAAAAGTCTAGAATTAGTTAACCTAAGGGGTATAAGTGTATATTTATTTATTTTTTATAAAACATTTAAGTCTATTTTGGTCATTTTTATTTTTAAAGTTTATATTTGTGACAAAAACTTTTTAGATCTATCCTAGATAATTTTTCATTAGATATTGTATATATAATCCGGAAGCTAGAGAAATATTCATTAGCCATATAAATAAAAATACAAAGACTCAAATTCGAGAAAAAAACATATAGATTTGTTAACACTAATTAAAATTCACATGTTAAATTTCACAATCTATATATTTATATGGATTTGTAAATGGGAAAATTTGGAAAAATACATTTAGATAAGATTATATTTTGAAAACTATACCATCTTTTTATTTTTTTTGAAAATACATTTTTTCATTAGTGGAATGACTAAATTGTCCAAGTTTAATTTTTATATTATCCAATGTCTAACTTAATATCTTAATTTAAGAATAAAAATAAGTGTTAAGAAAAAGTAAACTAATTCACCAACTACTTCTTGATCAACATCATCCTTATTCATAAATTAATATTTTAAAAAAATTGTCGATCACTCACCAAATAAGTAAATGATCTCCTATTCTAACTTGAGAATATTTTCTTGTTTTCGTATACACACGTGAAACAATAAAAAAAATATATTCTTCTTTTCACAGAAAAAAAAATCCAGAGAATTTTTTTTATAGCCAAAGAATGTGTTAATGTACTTCTCCTCTCTTTATTACAATTTATACGTTACTGAAAAGTTCTGCTAGAAAATAAATGCTATTCTATGAACTTTGATTTAATGGAGAAGAGGAACTCTTGCAGGATTATCAGTATTTATGAGGTGAAAAAGGATGAACAACGTCATCAAGAGAATATATTTGTCAAAACAAATCATAATTTCACATACTTTTTTTTGTTATTGTAATTTTAAATGTTAAAATAACATGTTTATCTTAACACATAAAAAAATTAATGATATTGAATTATATATTAATTTCGATATACTAATTATTGAAATATGGTAAAAAAGTCAATTCATAACTAAAGAAGTGCATTTTTCAAAAAGTAAAATAGAAAATGCAATTATCAAAAATCAAACTATTTTGGAGTAATTTACAAATTATCCCTTTGTAAATACTATATGGATTTTTAAATTGTTTTATAAACATTCTTTAAGAAATAAAGTATTACTTAGAAGATTTTAAAATCAAATAATATATCAAGATTGAAATTTGGGGATGTATACTCCAAAATAATAGATAAGAGAAAATATTCATTATTTATAATGTTAATATAGTATTTTAAATGTAAATAAAATATATTTGTGTTATTATGTATAATTAAGTGGAATACATAGAGAATATTTTGAAACTATATTATTTCATAAGTATATAGTTTTTAGATATTTATATATTTTACATATACATTTGTAAATCTAAGATTACAAAAACGAATTTTTATATTGTTAGTATATGTCAAATGTTTCAACAAAAATGTTTGTATACCCGATTACATTTAAATTTGTATATGCAACATTATTCCGCAAATGTTTATATTTTTAGTATAGGTAATATAAGTTGTAAATGTCAAAGAGAGTTTTGGTATACGAAAAAATTATCAAATAATTAATGAAATAATATGATATAATATCAGAAGGTGAAGTTGAAATAATGTGATAACAACGAATGGTCATTACAGATCGCATGGTTTATGTGACCATATCGATATAATTCGTAATATCAAATGAACAATATATTCTAAAACTAATATTACCTAAATATACATATAAATAAGATCTTTGGTAAGATTTGTTTGTTACTTATATTCATAAGTACATTATATATTAATCAATTATTCCAAACAACTTTTTATTACTACATGACTTTAAATTTATAGATTATAGATATAAATATGTATTTCAAATATTCATTTCTATATTTTTTTTGAAATGGTATCTAGAATAGGTATTTAAATTTAAATTAAATATTTTAAATCCAGTTCTATATAAATAAGTATTTACTTCTTATGTTTTGCTTTTAAATTTGAGATTTAATTTTAGATATATCTAAACCAAACTAATATAGTTTGAATCCAAACGATATATGTTACTATACAGATTTTAAGATGTGATACAAATTAGAACCAAAATCAGTGTGTTATATTCAAATATGATCTGTACTTATATATAAATAAATTTTTTATTTTTTCTGTTTGTCAAGTTTATTTTTTTATAATATTAAATAAATATTTATCATAAAATAAATTAATTATATAGCGTTCAGCCCTCTCATACTTGATAAATATTTATGTTTTTATAAAATAGACTGCAAAAAACTGTAATTGTAAATCAAATTATATAATTCAATATACTATATAATCAATAATATTACTGTCCACTAAATTTAATATTTTATTTTAAATTAAAATATATTAAATTATATGTTAATATGATAATTTAGCTATTATATTAAATATAAAATTATTTATGCTTTTAAATATTTTATTAAAAATTTGCATTAATAAATGGAAATATATTGTATACTGTATAAATATATTTTATCATGAATATGTAATTCTTTTAATTTATAATTTATAAAACAGTTGTAATATTATATATATTAGTTACTGTAATAATTTAATTATGAATATGAATTATATATATAAATATTATAGAAATGGTATTATTTATTTTATAAATTTAAATGAATTAATATTTATTTGTATTAATTTTAAAATAATTACGAATTTCTACTATTTAAAATATATAATGAAAATAAATATCTATATTTTAAATAAAAAGATATTAAAAGATATTGTTAAAATGAAATAGTAGAAAAGATATTTAGTAAAATGTTTTGATATTTTATTTTGAAAATATTTGGATAATATATTAAGATTATGTATATTTAATAATAACTAAATTTGTTATACACAATATTAAAAATTAAATAAGTTAAATAGACCAATCTAAACTATTTGTAGGTAGATAAAAACATGACTGTGTTTTAATAGATTAGATAAATAAATATTATGATTTTCGTAATAATACTAGTCTAATACAGATTTGATGCGATACACGTGGAATCTGCGCAAAATGGTTAGATACTTTTCACCTACCACATCGCCTCGCCTTCCCCATTTACAAGAGATCCACAATATTTCACAATTATTTTTAAAAAGAAACTAAAAATATCATACTTTTTAGCAGTATATATAAACACACTCCGTCTTGGGACGTGATACACAGTCACTGACATACACATTTGCAACCTCTCCACCTACCAATCCAATGTCGAAAAACTAGAAAGACATATCATCCTTCTACGTTTTCTGACTCCCATCTCATCATCAAGTTTCATCAATCATCACCATG

>d_viminea
TCAAGGGTCCAAAACGAGAATATTTCATTTTCTGTCGTATGTTTGGAGGACGATGGTTCCCAAGTTGTATGATGAACAGACGTCGAGCCATATATTTACTTATTTAATTGTTTATTTGTGGAGATAAACTCTATGTGAGATAGATCATGCCACCTAATTATTATTTTTTCATGTGAACCAAAATATTTACAACTTGTTTGCCATATGATTTTCCTTTTGTTGCTTTCTTTGTGATTTGTTTTGATAAAAGTGACAAACATTTTCGTCCACCGAATCCCAATCTCTTCAACTTTAGCTAGCATCCTTTCAAATGTTATCTCCAGATTTTTATTCACAGCACTTCCCACAAATACATATCTTAAGGTTTGCCTGTATATCATCAAAAACAATAGCTATAAATCCTATTTTCGTACTGTTTACCTGGGAATGCTAACTAGTATCAAATAAAACTATTATTGATTAGGCCAACACAGCCCAGTTCTCAAGAAGTAGAAAAATACAATTTTTGGTAGGAAAAGAACAAAATTTGTGAGCTAAGCACATTAAGGAAAGCAGTTTCTTTTGTTTTTAATATACAAATTCAACATGAAATATTTATGTTTCGAAAGATATAGTATATCATTCGTAAAACTAAACAAAAACCGCATTATTGATGTTAGAAAAACATGGTATATACATTAGAGAATATGCTATAAACAAACAACTAATCAAGAGATGTCAGAGATCCATTTTACTCATAAATAAATAAATAATTATTTATTTATTACCATAAATATTACTCAATTCCTAATTAGATGCGATACACGTGGAGTCTGCACAAATTGGTTAAGATACTTTTCACCAACCCCATCGCCTTGCCTTCACCATTTACAAGAGATCCACAAAATTTGACAAATTAAAAAAAAAAAACTTTAAATATCAAAATACTTTTAGCAGTATATATAAACACACTCTGTCTTGGGACGTGATATACAGTCAGTGATATAACATCACACCCATTTGCTCATATACAAACCTCTCCACCAACCAATGGCGAAAAACTAGAAAAACACACATATCATCTCGCTGCGTTTTGTAACTCCCATCTCATCTCCAAGTTTCATCAATCATCACCATG

>d_tenuifolia
TTTTCCAAAAAGATTGGAACGCTTAAGATATTTACTTCTCATCAATGGTCCAAAAACCAGAATACTTCATTTTCTGTCGTATGTTGGAGGACGATAGTTCCCAAGTTGTATGATGAGCAGATGTCGAGCCATATATTTACTTATTTAATTGTTTATTTGTGGAGATAACTCTATGCGAAATAGATCACGCCACCTAATTATTAATTTTTCATGTGAACCAAAATATTTACAACTTGTTTGCCATATGATTTTCGTTTTGTTGCTTTCTTTGTGATTTGTTCTATAAAAGTGGCAAACATTTTCGTCCACCGAATGCCAATCTCTTCAACTTTAGCTAGCATCCTTTCAAATGTTATCTACAGATTTTGATTAACAGCACTTCCCACAAATACATATCTTATGGTTTGCCTGTATTTTTTTTTTTGGCACAATGGTTTCACTGTATATCATCATAAACAATAGCTACAAATCCTATATTTCGTACTGTTTACCTGGGAATACTAACTATTATCAAATAAAACTATTATTGATTTGGCCAACAGTGTCCGGTTCTCGAGAAGTAGAAAAATACAATTTTTGGAGGAAAAGAACAAAATTTGTGAGCTAAGCGCGTTACGAAGCAGTTTGTTTTTTAATATAAAACTTCAACATGAAATATGGGAAAAATTTTGTAATTTTAAGTTGGCAAAAGTTTATACTTTAAACAATCTAAACAATTGTGACACTTTAAACAATGAAATTTATATTCCTAACATATTAAACATTGAAACTAACTTACTTATTACACACGTCAAAATTATGATCGGATACTATTCATTTGCAGGTAAAACGTGGTGAGGAGGTGGTTTATTTTAAAACTTATTTTAATTAATAAAAACAAAAAAATTGATAAAAAATCAATATAATTATAAAAAACTGATATAAATTTAGAAAAATCAAGATTTTTTTTTCAAAAATTTTAAAATAAAAAAAATAAAATAAATTTATAAATTCAAAATTTATAATAAGAATAAAAATTAATAGAAAAATTGATATAAAATTAATAAAATATTAAAAAATATTAGAAATTAACAAAAAATAAAATTGATAAAAATTAAAAAAATTGGAAATTTATAAAAATATGTATAACAAATAAAATTTTTAAAAATAATTAAAATTAAAAATAAAAAACTTTACCTAAACCTCTTTGGAGTTTAGGTAGGCATATAAGTTTTAGGATGCCTGGGTTCGGATCCTTTAGATCCTTGAGATTTGCATTCAACAAAGCACTTGAAAATATAAATCTCGGCTAACGTTATGGTTTTTGCCAAATTTTGCCAATTTATGGTTTTTTCAGATTTTTTTCTTAATGTTTAATCAGTTTGTATAATTTATTGTTTTCATTATTATCTTTTGAATTTATATTTTTGTTTTTATCTTTATTATTTTTAGTTTTGGATCTTTCATATCCTAAAGATTTGGACCCAACAAGACATTTAAAAATGTTTGGTTCGGATTCAACAGAGCGTGATTATGAAAAAATTAATCTTATCACTGTAAAAAGATATTACTGATATAATGGATTTTAAAAAAATTGAATATTATATTTTTGAAATTTTAAATTTCGACTTTTCCAGATTTTATAGATTTATTATTTTCTATTTTTTATCAATTTTTTTTCTTTAATTTCTTACTATTTTTTTTTAATTTTAATAATTTTTTATATTTATTTTTACTCTTATTATAAACTTTTAAATTTATAAATTTATTTTATTTTTTAATTTTCTGAATTTGTTTTTTTTTCTTGCTTTTTTCTGAATTTATATCAATTTTTAGAATTTATAATACTTTTTATCTATTTTTTTGTTTTTATTAATTAAAATATTTTTTTAACCGCCACGTCATGCTTTTTACCTGCTAATGAACTATAACCGGTCACAATTTTGACTTGTGCAACAAGTATGTTAATTTTGCTGTTTAATATATTAGGAATACAAATTTCATTGTTCAATGTCACCATTTGTACCTCACGGTTTAAAGTGCAAACTTTTGTCAATTTCATGATTTTTTATGTAATTTTCCCCGAAATATCTATGTTTTGAAAGATATTATATATCATTTGTAAAACTTAACAAAACTGCATTACTGATGTTAGAAAAACATGGTATATATTTTTAACAAACAACTAATTAAGAGATGTCAGCGATCCATTTTAATCATAAATAAATGAATTTAATTATCGTAACAATACTGATATATATATTTTTTAAACAACTGATATATTCCTAATAAGATGGGATACACGTGGAATCTGCACAAAATGGTTAGATACTTTTCACCTACCCCATCGCCTTGCCTTCACAAAAATTACAAGAGATCCAAAAAAATTAGATAATTTAAAAAAAAAAGAAAACTAAAAATATCAAAATACTGTTGACAAAAAGAAAAAAAAAAATCAACATACTTTTAGCAGTATATATAAACACACTCCGTCTTGGGACGTGATATACAGTCAGTAGTGACATACACATTTGCACCTCTTCACCAACCAACCCAATGTCGAGAAACTAGAAATACACACATAATCATCCTTCTCCGTTTTTTTTTTTCTAACTCCCATCTCATCTCCAAGCCACATTAATCACCCACAATG

>m_moricandioides
cctcataacaaaacatacttttctcctccaaaattatatttgtgtgtttcaaattttgatattcgtgtcatgaagtgtttatgtttgtcgttgtggtttttatatgaaagtattcattggtgttgtattttgtatagtctacagtccgtgaatcaagtgttacacaaaaaaataaaggaaatggacttattgtttggcatggcccatcaaaatatacttgtgtagtacatatacacctgatacgtctccaagcttgggtgtgggtattcaggtagcaacaaagagctggagattaggtcatcgagctgcaaagaaaaaggagacaagtcagtggagaaagaatactcagaacaaccttgattgcacatttgttttaagttagggttctctattcacgttgtattttcttaactcaaggtgtttgtgtaaacctaagaaactatcacgttattgggttgttgttaacttttttgatctagtgaagcttggaagtagaagttttccggagacataccggttcaagaccggtaactctttaaattgcttgtgttatttacattcagatgtgatacaagtgcatgtagtttggttaagttttgatcatatagtgtgtcaaaaccttacaataggactagaaatgtttgttatttgttgtatacatacggctataatctgtatttacaagattaagtaaagcttcggtatgtataaaattagctcagataaatatcttgagtcccatccattcatcaacctggtttacatccttccactttccaaacctcaaaaacctcatacacgtatcacaaactttcggcacatgtggatgttttgtgttttgttttttggtgtaaaacacccaattaatatggtgaagatgtatataatctggctctttagcaaccacattatttttccttggatacaaatcaaaaccgaaaatcatcatgacacctttttaaagcaattctccttttacgttttcatttttgatataagccaacaaaacatttgccttggcagtataactaacaccatattataatcctttatacatgaaaaaattcttcaagcaaaacaagaacttcatgaataaattttccaaaaggagtggaacgcttacgagatttatttctcttccaaaaacgagaatatttcattttctgtcagtatgtttggaggacgatggttcccaagttgtatgatgaacagatggccagccctatattaatctattttaacaatttatttatggagataaactctatgtgaaatagatgacgccacctaattattttatttttgcatgtgaaccaaaatatttacaacttgtttgccatataatattcttttgttgctttctttgtgatttttgtttgataaaggtgacaaacattttcgtccaccaaatcccaatctcttcaactttagctagcatcctttcaaatattatcttgagctttttatttacagcatttcccataaataaatatatatataatgttacaatatatatagtacttcctataatcattttaaagtttccttgtatattagaaacaatacttaggccaacatagctacataaattatactttcatatatcttataaagaaatttttagaatagtttttaattttttatcaccaaaataatatttaaggagaaaaataaccaaaatattttttattaaatggtataaatataaatttatatctatatgattaattaatctatacttaggatatagagttacaggttggggttcggaggtaaagtttaagatctttaaaaaataaaaataaattttaaaattttcaaaagaaaagtttatttcaatttttaaaaaatctattttagtattgtccgaaaaaattaccctatcatatatgcgagtgcatgctaactacatcaataaaacttaattattgatcgtaaaactacagttttagtgagggaagagaacaaatttatttagttaagcatattgcagaaagcagtttagtttttttcttctaatattcaatttcaacatgaaacatttctggtatgaaagatatatatatatatatatatatagttctaaaactacataaaaattgtaagctgagactagaagaatatggtgatattgtgtgtatagtttggagaatatgctctgaataaacatctaattaagagatgtcagagatcaattttaatcataaataaatgaatacaattatcataaaaatattagtctaatcctaattagatgcaatacacgtggaatctgcaaaaatggttagatacttttcaccaaccccatcgcctagccttcaccatttgcaagagatccacaaaatttgataatttgaaaaaatcaaaaataaaaataattctaaatagttttgcatatataaacacagtttgtcttgggacgtgatatacagtcactgatatacattacatatacaacctctccaccatccaatgccgaaaaactagaaacacatcatcctctcctgcgttacctgatccccatctctcatcaccATG

>m_arvensis
ggagcggaactcttacgagatatttttctcttcaagggtccaaaaacgagaatatttcattttctgtcagtatgtttggaggacgatagttcccaagttgtatgatgaacagagagccaacccttataattatctatttatttgtggagataaacactatgtgaaatagatcacgccacctaatttttttttttcatgtgaaccaaaatatttacaacttgtttgccatatgatttttttcttttgttgctttctttgtgatttatatgaaaaaggtgacaaacattttcgtccactgaatcccaatctcttcaactttagctagcatccttacaaatgttatctccagatttttatttacaacacttcacacaaatacacatctttaggtctgggcacggatcggatatccgggtttttaaataatatttgtgatttatttcatatattacgaatatctaattttttgatttcctttgctccgtaaaaatacggatatccggaaaaacagatatccgaaaaaacagatatccgaaaaataaatagatatttggagaacacttcccacaaatacatatctttaggcctgggcacggatcggatatccggatttttgaagatatttgtgatttattttgtatattacgaatatctaatttttcgatttcttttgcttcgtaaaaatatggatatccggaaaaacagatatccaaaaataaatagatatttggagatatttacgaatacttacggatatctcattcgtcttaattaatacaaataatcttaaaaattccatacaaatttgttttaaaaaaatatttgttttgcatgatatataaaattaaattaaaaagataataaaattacatattttgtaaattttaaatttagttaacaattataataacacaaatttaagaaaaaaagttatagttattataaacttttctgtaatacttttatgtaagtaataatgtgaatataatttgtcaaatcatatgttagaataataattgtttaaacttatgcatttaaaactttaaatataatcaagatatacatgtatttagatattgccggatcagagtggatattcgcttcccaaaattttaatatttgtgatttacttcgattttaacggatattaatttttaatatttgttttagtttgaaagtttatgaatatccaaattttttgaatcaaatcaaaacaaataataaattgaaacgaataacgaatcaaatcaaatttaacagataaaatgtacagtcttatcttaatgtttgtttgcatatcatgagaaacaatagttataaatcttatgttttcgtactttttatctgggaatgctaactagtatcaaatagttgttgattaggccaacccagctcgcttctcaagtaaaacaactgaaattttttggaggaaaagaacaaaatctgtgagctaagcacattgtggaaagcagtttaggtttttatatatacaatttcaacaataatatcatttcttaaactaaaggaaaatagtatattaatgttagcaaaaccaaggtatatactagtaatagtttggagaagatgatttaagagcatctccaatgtaaataaaatagtatattaatgttagaaaaaccaaggtatatactagtagtagtttagagaagatgatttaacagcatctccaatgtaaatattttctttttttcaaaatagaataaatctatagtaaaataggttttattctaattctattttattttgaaataaaaatattatttaattttttattttgtatagagtaagaatagattggaattatattattttttatattaacattaattttaaagtaaaatatcaagtgagtttagagatgttctaaataaacaactaagagcattattattcgaagttcttaggagagttttttagttaaaagtagtggtgagctccaccactttagctaagagacgtttataaaatctcctaaataagaattgtcttttgcactgtttagagaatttcactcacacgtgacggcctgtaattaattttatttttttatatttttaaatcaaaaaaaaatatatgtggatttctaagataatgatgctctaataataactaattaagagatgtcggagatccatttcaatcattaaataaataaatatgaattttttttggtccacctaaatgaataattgaatatgatatttatggtactaatattattcaattcctgatttaatgcgatacacgtggaatttgcacaaatagttagatacttttcaccaaccccaacccctagccttcaccattttcaagagatccacaatatttgatatttttttaaagaaaaaaactaaaaatatcaaaagatttttcagtatatataaacacagtttgtcttgggacgtgatacacagtcactcgtatacattacataatacaacctcttcaccaaccaatggtgcaaaactagaaaacacacaccatccttccttccctgcgttacctgattcccatctctcattcatcacc

>m_nitens
CAAAAACGAGAATATTTCATTTTTTGTCAGTATGTTTGGAGGACGATAGTTCCCAAGTTGTATGATGAACAGAGAGCCAGACCCTATAATTATCTATTTATTTGTGGAGATAAACTCTATGTGAAACAGATCACGCCACCTAATTATTTAATTTTTTTCATGTGAACCAAAATATTTACAACTTGTTTGCCATATGATTTTTCTTTTGTTGCTTTCTTTGTGATTTATTTGAAAAAGGTGACAAACATTTTCGTCCACTGAATCCCAATCTCTTCAACTTTAGCTAGCATCCTTACAAATGTTATCTCCAGATTTGTTTACAGCACTTCCCACAAATACATATCTTTAGGGCTGGACACGGATCAGATATCCGAGTTTTTAAAGATATTTGTGATTTATTTCGTATATTACAAATATCTAATTTTTCGATTTACTTTGTTTCGTAAAAATACGGATATAAAAAAACAGATATCTGAAAAATAAATAGACATTTGCAGATATTTACAAATACTTACGAATATCTTATTTGTCTTAATTAATACAAATAATCTTAAAAATTCCATAAAATTTGTTTTGGGCAAATATCTCATATAGCCATTTTTAAGTTTTTGTCACAAAAATAGACATCAAAGAAAAAAATGATCAAAATAGCTTTTTATTTTTTTAAAAATTAAGCCTCATTTTCAAAAACCCACCCCATAACTTTAAACTCTAAGTCTATATTAGTTAATCCAAGGGTATAAATATATATTTACATCCTTTAATAAAAGTTATTTTAGTCATTTTTTTTCTTAAAAGTTATTTTGATGATAATTTTTTTTTAGATCTATCTTAGATTATTCCTCTTTTGTTTTTTAAAATATTTGTTTTGCATGATATATAAAATTAAATTAAATAGATAATGAAATTACATATTTTGTAAATTTTAAACTTAGTTAACAATTATAATAACACAAAATTTAAGAAACAAAGTTATAATTATTATAAAATTTTCTCTTCTTTTTTATGTAATACTTTTATGTAAGTAATAATGTGAATATAATTTGTCAAATCATATGTTAGAATATTAATTATTTAAACTTATACATTTAAAACTTTAAATATAATCAAGATATACATGTATTTATATATTACCGGATCGGAGCTGATATTCGCTTCCCAAAATTTTAATATTTGTGATTTGCTTCAACTTTAACAGATATTAATTTTTAATATTTGCTTTGGTTTGAAAGTTTACGGATATCCAAATTTTTTAGAACAAAATAACGAATCGAATTAAATTTAACGGATAAAATGTACAATCCTACGTATCTTAATGTTTGCTTGTATATCATCAGAAACAATAGTTATAAATCCTATGTTTTTGTACTGTTTATCTGGGAATGCTAACTAGTATCAAATAGTTGTTGATTAGGCCAACCCAGCTCACTTCTCAAGTAAAAAACTGAAAAGTTTTGGAGGAAAAGAACAAAATCTGTGAGCTAAGCACATTGTGGAAAGCAGTTTAGGTTTTTATATATACAATTTCAACATGCATATAATATCATTTCTTAAACAAAACAAAATAGTATATTAATGTTAGAAAAACCAAGGTATATACTAGTAGTAGTTTGGAGAAAATGATTTAAGAGCATCTCCAATGTAAATATTTTCTTTTTTGCGAAATAGAATAATTCTATAGTAAAATAGGTTTTATTCTAATTCTATTTTATTTTGAAATAAAAATATTATTTCATTTTTTATTTTGCAAAGAGTGAAAATAAATTGGAACTATATTATTTTTATATTAAAATTAATTTTAGAGTAAAATATCAAGTGAGTTTAGAGATGTTCTAAATAAACAACTAATAATAACTAATTAAGAGATGTCAGAGATCCATTTTAATCAATAAATAAATAAATATGAATTTTTTTTTGGTCCACCTAAATGAATAATTGAATATGATATTTATGGTACTAATATTATTCAATTCCTGATCAGATGCGATACACGTGGAATTTGCACAAATAGTTAGATACTTTTCACCAACCCCAACCCCAACCCCAACCCCTAGCCTTCACCATTTTCAAGAGATCCACAATATTTGATATTTTTTTTAAAAAAAAAATCTAAGAATATCAAAACATTTTGTAGTATATATAAACACAGTGTGTCTTGGGACGTGATACACAGTCACTCATATACATTACATAATACAACCTCTTCACCAACCAATGGTGCAAAACTAGAAAACACACATCATCCTTCCCTGCGTTACCTGATTCACATCTCTCATCACTATG

>m_suffruticosa
TCATTTTTTGTCAGTATGTTTGGAGGACGATAGTTCCCAAGTTGTATGATGAAGAGAGAGCCAGACCCTATAATTATCTATTTATTTGTGGAGATAAACTCTATGTGAAATAGATCACGCCACCTAATTATTTAATTTTTTTCATGTGAACCAAAATATTTACAACTTGTTTGCCATATGATTTTTCTTTTGTTGCTTTCTTTGTGATTTATTTGAAAAAGGTGACAAACATTTTCGTCCACTGAATCCCAATCTCTTCAACTTTAGCTAGCATCCTTACAAATGTTATCTCCAGATTTGTTTACAGCACTTCCCACAAATACATATCTTTAGGGCAGATATGGGCTGGACACGGATCGGATATCCGAGTTTTTAAGATATTTATGATTTACTTCGTATATTACAAATATCTAATTTTTCGATTTATTTTGTTTCATAAAAATACGGATATCCAAAAAAACAGATATTCAAAAAATAAATAGATATTTGCAGATATTTACAAATACTTACGAATATCTCATTCATCTTAATTAATACAAATAATTTTAAAAATTCCATACAAATTTGTTTTGGGCAAATATCTCATATAGCCAATTTTGAAGTTTTTATCACAAAAATAGACATCAAAGAAAAAAATGGCCAAAATAGCTTTTTATTTTTTTAAAAATTAATCTTTTTATGTTTTTTTAAATTTTAAACCTCATTCCAAAAACTCACCCCATAACTCTAAACTCTAAGTCTATATTAGTTAATCTAAGGGTATAAATGTATATTTACACCCTTTAATAAAGGTTATTTCAGTCATTTTTTCTTTAAAAGTTATTTTGATGACAAAAAAATTTTTAGGTCTATCTTAGGGTATTCCTCTTTTGTTTTTTAAAATATTTGTTTTGCATGATATATAAAATTAAATTAAAAAAAAAATTACATATTTTTTAAATTTTAAACTTAGTTAACAATTATAGTAACACAAAATTTAAGAAACAAAGTTATAATTATTATAAAATTTTCTCTTCTTTTTTATGTAATACTTTTATGTAAGTAATAATGTGAATATAATTTGTCAAATCATATGTTAGAATAATAATTATTTAAACTTATACATTCAAAACTTTAAATATAATCAAGATATACATGTATTTATATATTACCGGATCAGAGCGGATATTTGCTTCCCAAAATTTTAATATTTGTGATTTGCTTTAACTTTAACGGATATTAATTTTTAATATTTGCTTTGGTTTGAAAGTTTACGGATATCTAAAATTTTTAGATCGAATCGAAATGAATAACGAATCGAATTAAATTTAACGGATAAAATGCACAATCCTACATATCTTAATGTTTGCTTGTATATCATCAGAAACAATAGTTATAAATCCTATGTTTTCGTACTGTTTATCTGGGAATGCTAACTAGTATCAAATAGTTGTTGATTAGGCCAACCCAGCTCACTTCTCAAGTAAAAAACTGAAAAGTTTTGGAGGAAAAGAACAAAATCAGTGAGCTAAGCACATTGTGGAAAGCAGTTTAGGTTTTTATATATACAATTTCAACATGCATATAATATCATTTCTTAAACTAAACAAAATAGTATATTAATGTTAGAAAAACCAAGATATATACTAGTAGTAGTTTGGAGAAAATGATTTAAGAGCATCTCCAATGTAAATATTTTCTTTTTTGCGAAATAGAATAATTCTATAGTAAAATAGGTTTTATTCTAATTCTATTTTATTTTGAAATAAAAATATTATTTCTTTTTTATTTTGCAAAGAGTGAAAAAATGGAACTATATTATTTTTATATTAATTAATTTTAGAGTAAAATATCAGGTAAGTTTAGAGATGTTCTAAATAAACAACTAATAATAACTAATTAAGAGATGTCAGAGATCCATTTTAATCAATAAATAAATATGAATTTTTTTTTGGTCCGCCTAAATGAATAATTGAATATAATATTTATGGTACTAACATTATTCAATTCCTGATCAGATGCGATACACGTGGAATTTGCACAAATAGTTAGATACTTTTCACCAACCCCAACCCCAACCCCTAGCCTTCACCATTTTTAAGACCATGTTTATCAGCGTCTCTTAGAATGAGGTTCTTAACTTAATTTGACTTCTTTTTTTTTTTTTTTTTTTTTTAAAAAATTTTTTTTGTTAAGAGACGGCTCTTAAGACTCTTATTTAAGAGACGTCTCTTAGGTTTTCTTAGTTAAAAGTTAAGAAACGTATTTTAGAAAAGTTAAGGACCTCTGCTAAGAGACCCCCAATGTACATGCCCTTAGAGATCCACAATATTTGATATTTTTTAAAAAAAAAATCTAAAAATATCAAAACATTTTGTAGTATATATAAACACAGTGTGTCTTGGGACGTGATACACAGTCACTTTACATAATACAACCTCTTCACCAACCAATGGTGCAAAACTAGAAAACACACATCATCCTTCCTCCCTGCGTTACCTGATTCACATCTCTCATCACCATG

>AL7G18660 | scaffold_7:3493440..3498099 forward
TATTTTCCACAAGGAATGGAACTCTTTAAGAACTATTATTCTCGGAAGGTCGAAAACTATAATATTTCATTATCTGTCGAATATTTGGAGGACGATGGTT
CCCATGCATGATGAAGAAAAAGACTGTTGGTTCTTTTCACTCATTTGGCTAAATACTTTGTCAGGATCTGTTTGCTTTGTTTGTGTTTTGTTGCAGAAGA
AGAAACAGAGGAGAAGAGAAGAGAGAACAGAGGAAGAACAGAGGCGACACAAGATTTACAAGTTCCCAAGGTCAAAGTGACCAAGGTACGTCTTGGTGAG
CTTACTGACCAGCTCACAAGGTATCTTATTAAGCGTTTCAACACCGAGTACAAGAAACCAGAAAGACTCAACAAACAGAGATCAATAAACCGAGATAAGC
TCTCTCAAATCTCTCTTGACTCTCTAGACCTTTCCGCTTGCTACTCACGCTCACTCCATCCTTGTCTTTACTCTTTGCTTACCCTTTTATACACCTCTGA
CACGCTCCCCTTGACAGCTCACGCATCAAACCTAGGCGTAACAAACCTTATCATTTGTGTAGCCGTTGCACCCGTACACACATGAAGACAAAAGCAAGAG
TGTTGACTGAGATTCATGGGCTTTGACAAACACTGCAGTCTTCCTGGGCCTTAGTGGAGATTCGCAGGCCCAACTACAGTTTCTTACTAGCCCATCAGGA
GGAATACCGGATCGAATCCTCACAAAGACGAACCCTATATTTATCTGTTTAACTAAAATTTTCTTTGTCCTCCTTGTCTTCTCCGTCTGTTCCGATTGTC
TTGTCGGAACCCTAGCTCACTTCCGAGCTAGTGTCAGTGTCTAAGCACTCTTCCATATATATATTTGTTGTTGTTATCTTTCTGATTTTTTTGATAAAGG
TGACAAACATTTTTGTCCACTGATACCCAATCTCTTCTACTTCAGTTCCCTTCCTTTCAAATTTTATCTCGAGAGTTTTACAACTTTTCCCACAATTATG
TATTTTACTTCCTGTAATTATCTTAAGGATTTGCTGTAGTATTTGTAGAAAATATTAGTTAGGCCAAACATATACGTATAGTTTTTTTAAAAAAAATTTG
GGTATGTTAATCAGAAAAAAAAAAAACTTAATTATTGATTAAACTCTACATTTACGTAGCTCCCATTAAAGGGGACTACAGTGTTATAGAAAAAGAAGAT
TTTGCGAGCTAAAATCTTACTTGTTAGTATTAAATAAAATTGTATATTGCTGTTAAAAAATTGTATATAGTTTGGAGTAAATAAGCAAATAATTAAGAGA
TGTCGGAGATCCAATTTAATCATAAAGAAAAATGATTATCACAATATTGTACTACTGATTAGATGCTATACACGTGGAATCTGCAACTTTTCACCAACCC
CATCCGAGCATAGACCACGAAATTTGAGGAATTATTTTTTAAATCTCACAAAAAATTCAGTATTTATAAACACACTCTTTTCTTGGGACGTGATATACAC
AATTGTATTTTCAACGGTCCGTGAGTGTATACTCTCTCAGATTCCCTCCTAGCTTCTACCTCCTCCTCTCATTCATGGCTAAAAACTAAAAAAGCTATCA
TCTTTCTCCGATTATCTCCCTACTCTCTTCCTTTTCTGACTGCTACCCATTTCCCA

>Bostr.7867s1152 | Scaffold7867:5902989..5907668 reverse
TTTGTAAGTGACCGTATAGATTTTCCAAGAGGAAATGGAGCTGTTCTGTTGTATTTTCAAATATATTAATTAAGTTGAGAGACTTAGAGTGACACCACGT
CTTCACTAATAAGCTTTTTCGTTTTCATACCAAGTTCAGGGACTTGGAGTGGTCGTGCCTATATATCTATTCGCAGGTAAAAGTCCATCTCTTCAAAGAC
AAGAATAAGAAGTGGATTGTTACATGGAGATCTTCATCGATCTATGGTAAGAAGTACGCTAAAGATCTCTAGTTCTATGGTATTTTGTACTACCTTTTAC
TCATGTACTTAGTTTAAAGTAGATGCTAAAATCATTTCTCTACTAGTTTAAACTCTAAAAAACATTGTATAATCTATGAATCATAGCTTTGTGTATACCC
TTTAATAACAAACGAAAGTGTTTGAAAAAACTTATGAATTAACATTTCCAAAAGGAAAGGAACTCTTAAGATTTACTTTTCTTGGAAGGTCGTAAACGAG
AATATTTCATTTTCTGTCGAATATTTGGGCTTTGGAGGACGATGGTTCCCATGTATGATGAAGAAGAAGACGAACCCTATATTTATTTATTTAAAATTAT
CTTTGTGGAGATAAACCCTCTGTGAAACAAATTCCGCCACCTAATTTATCTTATTTTTTCATGTGAACCAAAATAATTATATCATCTTTGCCATATATAT
TTATTTGTTGCTATCTTTCTGATTTTTTTTTTTTGATAAAGGTGACAAAAAATTTTGTCCACTGATACCCAATCTCTTCCACTTCAGTTCCCTTCCTTTC
AAATTTTATCTCGAGATTTTACGGCATTTCCCACAATTATATAGTACTTCCTATAATTATCTTAAGGATTTGCTGGTATATTTTTAGAAAAATTTGTTAG
GCCAAACACAGTTATATAAATTCTATTTTTACGTACTTTTTAATCTGGGAACGTTAATCAGAACACACACAAAAAAAAACTTAATTATAGATTAGGCTTT
ACACAACTCCATCATGGAATATATATATTAAAAGTACAGTTTTGTAGAATATATATAATTATAGAAAAAGGGATTTTGCAAGCTATATAAGTACACTAAA
ATACTATTTTTAAAATCATAATAGTTAGCACTAGATACAATTATATTATTGCTGTTAAAAGAAATTCTATATAGTTTGGAGAAAATGCTACCAAAAACAA
TTTTAACCCAAAAAAAAAATGCTACCAATAAACAAATAATTAAGAGATGTCGGAAGATCCAGTTTAATCATTAATTAAAAAAATAAATGATTATCACAAT
ATTGTACTACTGATTAGATGCGATACACGTGGAATCTGTACAAATTGGTCTATACTTTTCACCAACCCCATCTCGAGCTTAAGCCACGAGATTTTTTTTT
TTTTTAAATATTCTTATAAAAAAAATCCCAAAAATTTCCACTATATAATAAACTCACTTTATATTGGGAAGTGATATACACATAATATTTTACAACGGTA
CGTGAGTGTATGTATATACTCTCTTAGATTCCCTCCTTCAAGTTTCTACCTCCACCATCCATGGCGATAAACTAAAAAAGAAAGACATCATCTTCCTCAA
TCTCAAACATTTAATCTACTCTCTGCGTTTAATTTTCTGAGTGCAACCCATTTCCCATTTCCCA

>BnGLDP1
gcttcggtatgtatggagtttgctcagataaatatctcgagtcccatccattcattaaccgggtgttacatccttccacctttcaaacctcaaaaacttcatacacgtatcacaaacttttggcacatgtagatgttttgcgttttgttttttgggtaaaagactcaataaatatggtgaaagtgtatataatctggctctttaacaaccacattattgtccttggacacaaatcaaaaccaaagatcatcgtgacacctttttcaagcaattctccttttacgttttcttttttgatataagccaacaaaacatttaccagtataactaacaccatattatataatcctttatagacaagattttcttcaagcaaaacgagaacttcatgaataaattttccaaaaggagtggaacgcttaagagatttatttctcttcgagggtccaaaacgagaatgtttcattttcagtcgtatgtttggaagacgatggttcccaagttgtatgatgaacagacggccagccctatatttatctatttaactatttatttgtggagataaactctatgtgaaatagatcacgccacctaattattttattttttcatgtgaaccaaaatatttacaacttgtttgccatatgatttttcttttgttgctttctttgtgatttatttgataaaggtgacaagcattttcgtccaccgaatcccaatctcctcaactttagctagcatcctttcaaatgttatctccagatttttatttacagcactttccacaattatatatctgtatatcatcaaaacaatagtttaaaatcttatttttcctactgtctatctaggaatgctaattagtaatcttttccaaaaaagttagtaccaaataaaacttacttattgattagcccaacacagctcaattttgaagaaaaaaacccacaaattctggaggaaaagaacaaatcctgtgagctaagcacattgtggaaagcagtacgggtttttcttaatatacaatctcaacatgcaatatatatctttgaaatataaacatatgctatatcatttgtaaaactaaataaactgcattattgaagttagaaaaaaacatggtatatactatgtggtttggagaaaatgctctaaataaacaactaatttttcaaacaactaatttttttgacataataaacaactaattaaaagatgtcagagatccattttaatcataattaaataaatatgactatcgtaacaatattaatcaaattcctaattagatgcgatacacgtggaatctgcacaaattgttagatacttttcaccaaccccatcgctgagccttcttcaaccatttacaagagatccacaaaatttcacaaataataataaaaaagaactaaataattttagcagtatatataaacacactctgtcttgggacgtgatatacagtcagtgatatacatacatacacaccatttgcaccaccacctcctccaccaaccaatccaatggcacaaaactagaaagataaatcaatctttcttcgtttttcctgattccttcccacttcctctcatcaatcatcaaatcaccatg

>Brara.A00490 | A01:2369082..2373714 forward
TACAGTTATAATATGTATCTAGTAAAGCTTCGGTATGTATGGAATTTGCTCAGATAAATATCTCGAGTCCCATCCATTCATTAACCGGGTGTTACATCCT
TCCACCTTTCAAACCTCAAAAACTTCATACACGTATCACAAACTTTTGGCACATGTAGATGTTTTGCGTTTTGTTTTTTGGGTAAAAGACTCAATAAATA
TGGTGAAAGTGTATATAATCTGGCTCTTTAACAACCACATTATTGTCCTTGGACACAAATCAAAACCAAAGATCATCGTGACACCTTTTTCAAGCAATTC
TCCTTTTACGTTTTCTTTTTTGATATAAGCCAACAAAACATTTACCAGTATAACTAACACCATATTATATAATCCTTTATAGACAAGATTTTCTTCAAGC
AAAACAAGAACTTCATGAATAAATTTTCCAAAAGGAGTGGAACGCTTAAGAGATTTATTTCTCTTCGAGGGTCCAAAACGAGAATGTTTCATTTTCAGTC
GTATGTTTGGAAGACGATGGTTCCCAAGTTGTATGATGAACAGACGGCCAGCCCTATATTTATCTATTTAACTATTTATTTGTGGAGATAAACTCTATGT
GAAATAGATCACGCCACCTAATTATTTTATTTTTTCATGTGAACCAAAATATTTACAACTTGTTTGCCATATGATTTTTCTTTTGTTGCTTTCTTTGTGA
TTTATTTGATAAAGGTGACAAACATTTTCGTCCACCGAATCCCAATCTCCTCAACTTTAGCTAGCATCCTTTCAAATGTTATCTCCAGATTTTTATTTAC
AGCACTTTCCACAATTATATATCTGTATATCATCAAAACAATAGTTTAAAATCTTATTTTTCCTACTGTTTATCTAGGAATGCTAATTAGTAATCTTTTC
CAAAAAAGTTAGTACCAAATAAAACTTACTTATTGATTAGCCCAACACAGCTCAATTTTGAAGAAAAAAACCCACAAATTCTGGAGGAAAAGAACAAATC
CTGTGAGCTAAGCACATTGTGGAAAGCAGTACGGGTTTTTCTTAATATACAATCTCAACATGCAATATATATCTTTGAAATATAAACATATGCTATATCA
TTTGTAAAACTAAATAAACTGCATTATTGAAGTTAGAAAAAAACATGGTATATACTATGTGGTTTGGAGAAAATGCTCTAAATAAACAACTAATTTTTCA
AACAACTAATTTTTTTTGACATAATAAACAACTAATTAAAAGATGTCAGAGATCCATTTTAATCATAATTAAATAAATATGACTATCGTAACAATATTAA
TCAAATTCCTAATTAGATGCGATACACGTGGAATCTGCACAAATTGTTAGATACTTTTCACCAACCCCATCGCTGAGCCTTCTTCAACCATTTACAAGAG
ATCCACAAAATTTCACAAATAATAAAAAAAAAGAACTAAATAATTTTAGCAGTATATATAAACACACTCTGTCTTGGGACGTGATATACAGTCAGTGATA
TACATACACACACACCATTTGCACCACCACCTCCTCCACCAACCAATCCAATGGCACAAAACTAGAAAGACAAATCAATCTTTCTTCGTTTTTCCTGATT
CCTTCCCACTTCCTCTCATCAAATCATCAAATCACC

>Cagra.4093s0031 | Scaffold4093:141340..146044 reverse
CGAAAAAAATAGATTGTACATGCAACTGATGAATCCGAATTGGCTGGACCAGAAAACAAAAGAAAGTTTTGAAACACCATTAACCCTAGGCCTTCATAAG
TGACCATAGAGCTTTTCGTTTTTGTACCAAGTTCAGGGACTTGGAGTGATCGATCGAGCGTGCCTATACATCGTATGTAAAAGTTCATCTCTATTCATCT
TTATCAACGATACCATATTATATACTAACTTTTAGACTTTAATTTTACATGATCATGTACTTATAATTAGTTTAAAATACATCATAAATCACCTCTCTAG
CTACTAGTTTGAACTCTAAAGACGCTGTATAATTCATGAATCACAGCTTTGTGTATTCCGTTTTTGTAATATAATTATGAATACCCTTAGCTTTAACAAC
AAATGAAAGCGTTCGAACTAAATTTATGAATAACATACGTTTTCCAAAAGGAAAGGAAGTCTTGAGGTTTATTTTTCTTGGAAGGTCAAAAAACGAGAAT
ATTTCATTATCTGTCGAATAATATATTTAGATGTTAGAGGACGATGATGGTTCCCATGTATGATGAAGAAAAAGACGAACCCTAATATTTATTTTTTTAT
TTTCAAAAGTTCTCTTTTTTTTTTTGAGATAAACTCTCTGTGAAACACATTCCGCCACCTAGTTTATCTTATATATTCATGTGATCCAAAATAATTATAT
CATCTTTGCCATATAATATTGATTTGTTGCTATATATCTTTCCGATATTTTTTTTTTTTTGGTTTTTTGATAAAGGTGACAAACATTTTTGTCCACTGAT
ACCCAATCTCTTCCACCTCAGTTCTCTTCCTTTCAAATTTTATCTCGAGATGTTCTTACAGCATTTTTACGTAAAGTACTCATTCCTGTAATTATCGTAA
GGATTTGCTGGCCAGATATATTTTTAGTTAGGCCAAAAACGGTAATATAAATTATATATTTTCCGGAATTTATTAATCTCGAAACGTACGTTAATCAAAA
CACGGCACAATATAAAAGTTTTAATTATTGATTAGGCTTTACAAAACTTCATCATGTAATATATTACAGTACTAGGATTTGAAAGCTATATTAAGTACAC
TAAAATTCTATTTTTAAACATCATATACTCTCCTAATAGTTTTTGTACTAGCTAGCTACAAACTGTATTATTGCTGGTAATTAAAAATCTATATAGTTTG
GAGGAAAATGCTAAACCAATAAACAAAATAATTAAGAGATAATTAAAAAAAAAAAACAAAAACAAAAGATTATCACAATATTGTACGAGTGATTAGATGC
AAAACACGTGGAATAAGTACAAAATACAAATTGGCTCAATGCTTTTCACCAACCCCATCTCGAGCTTCACCATTAACCACAGAGAGCCACGCGATTTTCT
GATTTTCTTACAAAAGAAAGAAAAAAGAGCAAAGAATATCCCGAAAATTTTCGACTATATAATAAACACACTTTATTTTGGTCTAAGGACGTCGTCATAT
ACATTCATTCATTCGCATTTTTCTTTTTACAACGGTCCGTGAGTGAGAGTGTGTGTGTGTGTATTATATACTCTCTCTATCTCATCTCATCTCATCTCTC
AGATTCCCTCCACCATCCATGGCTACGATATACTAAAAAAGCAAGACATATCTATCCTTCATCTTCCTCAACCTCACACATCTAATCTACTCTTTCGCTC
TGCGTTTTTTATTTTTTAAAGTTTTCTGAGTGCAACCCAGTC

>Carubv10004049m.g | scaffold_7:2780600..2787908 forward
ACTCATTATGAGGTGCTGTTTTTTTTTTTTTTGTGATTTGTTTATTGAAGTACGTAGTAATCAGAAGACTCAACATGTTTATTACTCTATTTTTTATGTG
TTAATAAAAAAAATATGGCGTTTTGACGATGTTCACTCGGTAGCAATTTTTCGCTGTCCAATCTTTCTTAAACCTTTTTTTTTTCTTTTAGCTAGTAACG
AAAAAAATAGATTGTACATCATGAATCCGAATTAGCTGGACCAGAAAACAAAAGAAAGTTTTGAAACACCCTTAACCCTAGGCCTTCATAAGTGACCATA
TAGCTTTTCGTTTTTGTACCAAGTTCAGGGACTTGGAGTGATCGATCGATCGTGCCTATACATCGTATGTAAAAGTTCATCTCTATTCATCTTTATCAAC
GATACCATATTATATACTAACTTTTAGACTTTAATTTTACATGATCATGTACTTATAATTAGTTTAAAATACATCATAAATCACCTCTCTAGCTACTAGT
TTGAACTCTAAAGACGCTGTATAATTCATGAATCACAGCTTTGTGTATTCCGTTTTTGTAATATAATTATGAATACCCTTTAACAACAAAAGAAAGCGTT
CGAACTAAATTTATGAATAACATACGTTTTCCAAAAGGAAAGGAAGTCTTGAGGTTTATTTTTCTTGGAAGGTCAAAAAACGAGAATATTTCATTATCTG
TCGAATAATATATTTAGATGTTAGAGGACGATGATGGTTCCCATGTATGATGAAGAAAAAGACGAACCCTAATATTTATTTTTATTTTATTTTCAAAAGT
TCTCTTTTTTTTGGAGATAAACTCTCTGTGAAACATATTCCGCCACCTAGTTTATCTTATATATTCATGTGATCCAAAATAATTATATCATCTTTGCCAT
ATAATATTGATTTGTTGCTATATATCTTTCCGATATATATATATTTTTATTGGTTTTCTGATAAAGGTGACAAACATTTTTGTCCACTGATACCCAATCT
CTTCCACTTCAGTTCTCTTCCTTTCAAATTTTATCTCGAGATGTTCTTACAGCATTTTTACGTAAAGTACTCATTCCTGTAATTATCGTAAGGATTTGCT
GGCCAGATATATTTTTAGTTAGGCCAAAAACGGTAATATAAATTATATATTTTACGGAATTTATTAATCTCGAAACGTACGTTAATCAAAACACGGCACA
ATATAAAAGTTTTAATTATTGATTAGGCTTTACAAAACTTCATCATGTAATATATTACAGTACTAGGATTTGAAAGCTATATTAAGTACACTAAAATTCT
ATTTTTAAACATCATATACTCTCCTAATAGTTTTTGTACTAGCTGCTACAAACTGTATTATTGCTGGTAATTAAAAATCTATATAGTTTGGAGGAAAATG
CTAAACCAATAAACAAAATAATTAAGAGATAATTAAAAAAAAAAAAAAAAACAAAAGATTATCACAATATTGTACGAGTGATTAGATGCAAAACACGTGG
AATAGGTACAAAATACAAATTGGCTCAATGCTTTTCACCAACCCCATCTCGAGCTTCACCATTAACCACAGAGAGCCACGCGATTTTCTGATTTTCTTAC
AAAAGAAAGAAAAAAGAGCAAAGAATATCCCGAAAATTTTCGACTATATAATAAACACACTTTATTTTGGTCTAAGGACGTCGTCATATACATTCGTTCA
TTCGCATTTTTCTTTTTACAACGGTCCGTGAGTGAGAGTGTGTGTGTGTGTATTATATACTCTCTCTATCTCTATCTCATCTCATCTCTCAGATTCCCTC
CACCATCCATGGCTACGATATACTAAAAAAGCAAGACATATCTATCCTTCATCTTCCTCAACCTCACACATCTAATCTACTCTTTCGCTCTGCGTTTTTA
TTTTTTAAAGTTTTCTGAGTGCAACCCAGTC
