# Supplementary material for: A transcription factor module mediating C2 photosynthesis in the Brassicaceae
Source: EMBO Rep. 2025 May 1;26(12):3024–31. doi: 10.1038/s44319-025-00461-1 (PMC12187930; doi:10.1038/s44319-025-00461-1)
Supplement: Supplementary file 6 — Source data Fig. 2 [file 44319_2025_461_MOESM6_ESM.zip › Figure 2 Source Data/2E_to_G_M_arv_GLDP1_fimo_clusters_8_18.csv]

id	Moitf_name.x	sequence_name	start	stop	strand	score	p_value	q.value	matched_sequence	Centre	Distance_from_ATG	Cluster
MA0549.1	BZR2	M_arv_GLDP1_pro	2116	2126	+	12.7683	3.22E-05	0.0772	TACACGTGGAA	2121	287	8
MA0549.1	BZR2	M_arv_GLDP1_pro	1888	1898	+	14.0732	1.54E-05	0.0741	CACACGTGACG	1893	515	8
MA0560.1	PIF3	M_arv_GLDP1_pro	2117	2126	-	12.8182	3.49E-05	0.168	TTCCACGTGT	2121.5	286.5	8
MA0561.1	PIF4	M_arv_GLDP1_pro	2118	2125	+	12.8286	4.17E-05	0.2	CACGTGGA	2121.5	286.5	8
MA0562.1	PIF5	M_arv_GLDP1_pro	1889	1896	-	11.7857	1.00E-04	0.48	TCACGTGT	1892.5	515.5	8
MA0568.1	MYC3	M_arv_GLDP1_pro	2117	2124	+	11.6024	8.78E-05	0.201	ACACGTGG	2120.5	287.5	8
MA0568.1	MYC3	M_arv_GLDP1_pro	2117	2124	-	11.6024	8.78E-05	0.201	CCACGTGT	2120.5	287.5	8
MA0569.1	MYC4	M_arv_GLDP1_pro	2117	2124	-	11.0854	9.26E-05	0.445	CCACGTGT	2120.5	287.5	8
MA0931.1	ABI5	M_arv_GLDP1_pro	2115	2124	+	12.1148	3.94E-05	0.0801	ATACACGTGG	2119.5	288.5	8
MA0931.1	ABI5	M_arv_GLDP1_pro	1889	1898	-	11.918	5.01E-05	0.0801	CGTCACGTGT	1893.5	514.5	8
MA0931.1	ABI5	M_arv_GLDP1_pro	2117	2126	-	11.918	5.01E-05	0.0801	TTCCACGTGT	2121.5	286.5	8
MA0958.1	BHLH13	M_arv_GLDP1_pro	2117	2124	-	10.7079	8.05E-05	0.387	CCACGTGT	2120.5	287.5	8
MA0962.1	BHLH34	M_arv_GLDP1_pro	2117	2124	+	11.8852	7.40E-05	0.355	ACACGTGG	2120.5	287.5	8
MA0964.1	BIM1	M_arv_GLDP1_pro	1889	1898	+	11.082	1.91E-05	0.0914	ACACGTGACG	1893.5	514.5	8
MA0965.1	BIM2	M_arv_GLDP1_pro	1888	1897	+	11.629	6.92E-05	0.114	CACACGTGAC	1892.5	515.5	8
MA0965.1	BIM2	M_arv_GLDP1_pro	1888	1897	-	11.629	6.92E-05	0.114	GTCACGTGTG	1892.5	515.5	8
MA0968.1	bZIP68	M_arv_GLDP1_pro	2117	2125	+	9.80645	6.37E-05	0.166	ACACGTGGA	2121	287	8
MA0968.1	bZIP68	M_arv_GLDP1_pro	2116	2124	-	9.72581	6.92E-05	0.166	CCACGTGTA	2120	288	8
MA1061.1	SPT	M_arv_GLDP1_pro	2117	2125	-	11.7581	5.27E-05	0.253	TCCACGTGT	2121	287	8
MA1074.1	UNE10	M_arv_GLDP1_pro	2117	2124	-	12.4426	5.81E-05	0.234	CCACGTGT	2120.5	287.5	8
MA1074.1	UNE10	M_arv_GLDP1_pro	1889	1896	+	11.918	9.74E-05	0.234	ACACGTGA	1892.5	515.5	8
MA1331.1	BEH4	M_arv_GLDP1_pro	2115	2125	-	5.57576	8.69E-05	0.139	TCCACGTGTAT	2120	288	8
MA1331.1	BEH4	M_arv_GLDP1_pro	1888	1898	+	9.78788	4.38E-05	0.105	CACACGTGACG	1893	515	8
MA1331.1	BEH4	M_arv_GLDP1_pro	2116	2126	+	11.303	3.42E-05	0.105	TACACGTGGAA	2121	287	8
MA1332.1	BEH2	M_arv_GLDP1_pro	2116	2126	-	11.6515	3.02E-05	0.0982	TTCCACGTGTA	2121	287	8
MA1332.1	BEH2	M_arv_GLDP1_pro	1888	1898	-	9.93939	4.09E-05	0.0982	CGTCACGTGTG	1893	515	8
MA1332.1	BEH2	M_arv_GLDP1_pro	2115	2125	+	5.13636	6.80E-05	0.109	ATACACGTGGA	2120	288	8
MA1333.1	BEH3	M_arv_GLDP1_pro	2116	2126	+	10.9242	5.37E-05	0.12	TACACGTGGAA	2121	287	8
MA1333.1	BEH3	M_arv_GLDP1_pro	2115	2125	-	9.43939	7.53E-05	0.12	TCCACGTGTAT	2120	288	8
MA1333.1	BEH3	M_arv_GLDP1_pro	1888	1898	+	12.5758	2.89E-05	0.12	CACACGTGACG	1893	515	8
MA0574.1	MYB15	M_arv_GLDP1_pro	2151	2163	-	5.32927	6.96E-05	0.333	TTGGGGTTGGTGA	2157	251	18
MA0576.1	RAX3	M_arv_GLDP1_pro	2151	2163	-	3.15854	9.97E-05	0.478	TTGGGGTTGGTGA	2157	251	18
MA1039.1	MYB4	M_arv_GLDP1_pro	2321	2328	-	12.7097	2.41E-05	0.0467	GGTTGGTG	2324.5	83.5	18
MA1039.1	MYB4	M_arv_GLDP1_pro	2152	2159	-	12.7097	2.41E-05	0.0467	GGTTGGTG	2155.5	252.5	18
MA1292.1	MYB27	M_arv_GLDP1_pro	28	42	-	15.197	4.28E-06	0.0133	AAAAAATTAGGTGGC	35	2373	18
MA1292.1	MYB27	M_arv_GLDP1_pro	307	321	-	5.21212	9.77E-05	0.152	AAAAAATTAGATATT	314	2094	18
MA1293.1	MYB57	M_arv_GLDP1_pro	28	41	+	11.3636	3.17E-05	0.123	GCCACCTAATTTTT	34.5	2373.5	18
MA1294.1	MYB62	M_arv_GLDP1_pro	29	43	-	15.6364	1.21E-06	0.00488	AAAAAAATTAGGTGG	36	2372	18
UN0358.1	ATMYB13	M_arv_GLDP1_pro	2147	2162	+	15.8699	1.91E-06	0.0043	CTTTTCACCAACCCCA	2154.5	253.5	18
UN0358.1	ATMYB13	M_arv_GLDP1_pro	2316	2331	+	17.3333	4.39E-07	0.00198	CTCTTCACCAACCAAT	2323.5	84.5	18
UN0366.1	MYB107	M_arv_GLDP1_pro	2150	2162	+	14.7041	5.27E-06	0.0116	TTCACCAACCCCA	2156	252	18
UN0366.1	MYB107	M_arv_GLDP1_pro	2319	2331	+	14.5918	5.79E-06	0.0116	TTCACCAACCAAT	2325	83	18
UN0367.1	MYB58	M_arv_GLDP1_pro	2147	2163	+	18.3577	1.17E-07	0.000537	CTTTTCACCAACCCCAA	2155	253	18
UN0367.1	MYB58	M_arv_GLDP1_pro	2316	2332	+	15.8211	1.94E-06	0.00445	CTCTTCACCAACCAATG	2324	84	18
UN0368.1	MYB99	M_arv_GLDP1_pro	2047	2056	+	12.9344	3.64E-05	0.114	TCCACCTAAA	2051.5	356.5	18
UN0368.1	MYB99	M_arv_GLDP1_pro	28	37	+	12.623	4.74E-05	0.114	GCCACCTAAT	32.5	2375.5	18
