# Supplementary material for: A transcription factor module mediating C2 photosynthesis in the Brassicaceae
Source: EMBO Rep. 2025 May 1;26(12):3024–31. doi: 10.1038/s44319-025-00461-1 (PMC12187930; doi:10.1038/s44319-025-00461-1)
Supplement: Supplementary file 6 — Source data Fig. 2 [file 44319_2025_461_MOESM6_ESM.zip › Figure 2 Source Data/2B_to_D_M_mori_GLDP1_fimo_clusters_8_18.csv]

id	motif_alt_id	sequence_name	start	stop	strand	score	p_value	q.value	matched_sequence	Centre	Distance_from_ATG	Cluster
MA0549.1	BZR2	Mmori_pGLDP1	904	914	+	12.7683	3.22E-05	0.0747	TACACGTGGAA	909	262	8
MA0560.1	PIF3	Mmori_pGLDP1	905	914	-	12.8182	3.49E-05	0.0811	TTCCACGTGT	909.5	261.5	8
MA0561.1	PIF4	Mmori_pGLDP1	906	913	+	12.8286	4.17E-05	0.0972	CACGTGGA	909.5	261.5	8
MA0568.1	MYC3	Mmori_pGLDP1	905	912	-	11.6024	8.78E-05	0.1	CCACGTGT	908.5	262.5	8
MA0568.1	MYC3	Mmori_pGLDP1	905	912	+	11.6024	8.78E-05	0.1	ACACGTGG	908.5	262.5	8
MA0569.1	MYC4	Mmori_pGLDP1	905	912	-	11.0854	9.26E-05	0.216	CCACGTGT	908.5	262.5	8
MA0931.1	ABI5	Mmori_pGLDP1	905	914	-	11.918	5.01E-05	0.0582	TTCCACGTGT	909.5	261.5	8
MA0931.1	ABI5	Mmori_pGLDP1	903	912	+	12.1148	3.94E-05	0.0582	ATACACGTGG	907.5	263.5	8
MA0958.1	BHLH13	Mmori_pGLDP1	905	912	-	10.7079	8.05E-05	0.187	CCACGTGT	908.5	262.5	8
MA0962.1	BHLH34	Mmori_pGLDP1	905	912	+	11.8852	7.40E-05	0.172	ACACGTGG	908.5	262.5	8
MA0968.1	bZIP68	Mmori_pGLDP1	905	913	+	9.80645	6.37E-05	0.0805	ACACGTGGA	909	262	8
MA0968.1	bZIP68	Mmori_pGLDP1	904	912	-	9.72581	6.92E-05	0.0805	CCACGTGTA	908	263	8
MA1061.1	SPT	Mmori_pGLDP1	905	913	-	11.7581	5.27E-05	0.123	TCCACGTGT	909	262	8
MA1074.1	UNE10	Mmori_pGLDP1	905	912	-	12.4426	5.81E-05	0.135	CCACGTGT	908.5	262.5	8
MA1331.1	BEH4	Mmori_pGLDP1	904	914	+	11.303	3.42E-05	0.0794	TACACGTGGAA	909	262	8
MA1331.1	BEH4	Mmori_pGLDP1	903	913	-	5.57576	8.69E-05	0.101	TCCACGTGTAT	908	263	8
MA1332.1	BEH2	Mmori_pGLDP1	903	913	+	5.13636	6.80E-05	0.079	ATACACGTGGA	908	263	8
MA1332.1	BEH2	Mmori_pGLDP1	904	914	-	11.6515	3.02E-05	0.07	TTCCACGTGTA	909	262	8
MA1333.1	BEH3	Mmori_pGLDP1	904	914	+	10.9242	5.37E-05	0.0875	TACACGTGGAA	909	262	8
MA1333.1	BEH3	Mmori_pGLDP1	903	913	-	9.43939	7.53E-05	0.0875	TCCACGTGTAT	908	263	8
MA0576.1	RAX3	Mmori_pGLDP1	939	951	-	3.45122	8.99E-05	0.208	ATGGGGTTGGTGA	945	226	18
MA1039.1	MYB4	Mmori_pGLDP1	940	947	-	12.7097	2.41E-05	0.0437	GGTTGGTG	943.5	227.5	18
MA1294.1	MYB62	Mmori_pGLDP1	203	217	+	11.6364	6.32E-05	0.122	ACAATACTTAGGCCA	210	961	18
UN0358.1	ATMYB13	Mmori_pGLDP1	935	950	+	15.8699	1.91E-06	0.00411	CTTTTCACCAACCCCA	942.5	228.5	18
UN0358.1	ATMYB13	Mmori_pGLDP1	1102	1117	+	11.3821	4.80E-05	0.0517	CTCTCCACCATCCAAT	1109.5	61.5	18
UN0366.1	MYB107	Mmori_pGLDP1	45	57	+	11.1429	6.38E-05	0.0479	TCCACCAAATCCC	51	1120	18
UN0366.1	MYB107	Mmori_pGLDP1	938	950	+	14.7041	5.27E-06	0.0101	TTCACCAACCCCA	944	227	18
UN0366.1	MYB107	Mmori_pGLDP1	286	298	+	10.8878	7.50E-05	0.0479	ATCACCAAAATAA	292	879	18
UN0367.1	MYB58	Mmori_pGLDP1	935	951	+	18.065	1.76E-07	0.000391	CTTTTCACCAACCCCAT	943	228	18
UN0367.1	MYB58	Mmori_pGLDP1	1102	1118	+	11.0813	5.64E-05	0.0417	CTCTCCACCATCCAATG	1110	61	18
UN0367.1	MYB58	Mmori_pGLDP1	42	58	+	13.6179	1.10E-05	0.0122	TCGTCCACCAAATCCCA	50	1121	18
