# Supplementary material for: A transcription factor module mediating C2 photosynthesis in the Brassicaceae
Source: EMBO Rep. 2025 May 1;26(12):3024–31. doi: 10.1038/s44319-025-00461-1 (PMC12187930; doi:10.1038/s44319-025-00461-1)
Supplement: Supplementary file 6 — Source data Fig. 2 [file 44319_2025_461_MOESM6_ESM.zip › Figure 2 Source Data/2B_to_D_M_mori_GLDP1_fimo_clusters.csv]

	id	motif_alt_id	sequence_name	start	stop	strand	score	p_value	q.value	matched_sequence	Centre	Distance_from_ATG	Cluster
1	MA0008.1	HAT5	Mmori_pGLDP1	1017	1024	-	11.7228	8.53e-05	0.0626	GAATTATT	1020.5	150.5	14
2	MA0008.1	HAT5	Mmori_pGLDP1	566	573	+	11.7624	5.88e-05	0.0626	TAATTATT	569.5	601.5	14
3	MA0008.2	HAT5	Mmori_pGLDP1	564	575	+	13.1485	2.06e-05	0.0353	CTTAATTATTGA	569.5	601.5	14
4	MA0110.3	ATHB-5	Mmori_pGLDP1	565	576	-	11.9606	2.68e-05	0.0197	ATCAATAATTAA	570.5	600.5	14
5	MA0110.3	ATHB-5	Mmori_pGLDP1	169	180	+	11.7323	3.3e-05	0.0197	TATAATCATTTT	174.5	996.5	14
6	MA0549.1	BZR2	Mmori_pGLDP1	904	914	+	12.7683	3.22e-05	0.0747	TACACGTGGAA	909	262	8
7	MA0550.1	BZR1	Mmori_pGLDP1	902	915	+	13.3553	2.4e-05	0.037	AATACACGTGGAAT	908.5	262.5	6
8	MA0550.1	BZR1	Mmori_pGLDP1	902	915	-	12.8947	3.2e-05	0.037	ATTCCACGTGTATT	908.5	262.5	6
9	MA0550.2	BZR1	Mmori_pGLDP1	895	914	-	8.34848	9.27e-05	0.107	TTCCACGTGTATTGCATCTA	904.5	266.5	6
10	MA0550.2	BZR1	Mmori_pGLDP1	903	922	+	8.78788	8.04e-05	0.107	ATACACGTGGAATCTGCAAA	912.5	258.5	6
11	MA0551.1	HY5	Mmori_pGLDP1	901	916	-	10.8857	3.35e-05	0.0388	GATTCCACGTGTATTG	908.5	262.5	6
12	MA0551.1	HY5	Mmori_pGLDP1	901	916	+	10.8857	3.35e-05	0.0388	CAATACACGTGGAATC	908.5	262.5	6
13	MA0552.1	PIF1	Mmori_pGLDP1	899	912	+	13.8816	1.35e-05	0.0312	TGCAATACACGTGG	905.5	265.5	6
14	MA0554.1	SOC1	Mmori_pGLDP1	918	932	-	10.9032	5.38e-05	0.0834	TCTAACCATTTTTGC	925	246	23
15	MA0560.1	PIF3	Mmori_pGLDP1	905	914	-	12.8182	3.49e-05	0.0811	TTCCACGTGT	909.5	261.5	8
16	MA0561.1	PIF4	Mmori_pGLDP1	906	913	+	12.8286	4.17e-05	0.0972	CACGTGGA	909.5	261.5	8
17	MA0563.1	Sep-03	Mmori_pGLDP1	918	928	-	10.9342	8.23e-05	0.135	ACCATTTTTGC	923	248	23
18	MA0564.1	ABI3	Mmori_pGLDP1	539	547	+	10.9714	8.65e-05	0.101	GTGCATGCT	543	628	33
19	MA0564.1	ABI3	Mmori_pGLDP1	540	548	-	11.5214	6.98e-05	0.101	TAGCATGCA	544	627	33
20	MA0565.1	FUS3	Mmori_pGLDP1	539	547	-	11.3659	6.66e-05	0.155	AGCATGCAC	543	628	33
21	MA0568.1	MYC3	Mmori_pGLDP1	905	912	-	11.6024	8.78e-05	0.1	CCACGTGT	908.5	262.5	8
22	MA0568.1	MYC3	Mmori_pGLDP1	905	912	+	11.6024	8.78e-05	0.1	ACACGTGG	908.5	262.5	8
23	MA0569.1	MYC4	Mmori_pGLDP1	905	912	-	11.0854	9.26e-05	0.216	CCACGTGT	908.5	262.5	8
24	MA0570.2	ABF1	Mmori_pGLDP1	905	916	+	13.5306	1.41e-05	0.0327	ACACGTGGAATC	910.5	260.5	6
25	MA0576.1	RAX3	Mmori_pGLDP1	939	951	-	3.45122	8.99e-05	0.208	ATGGGGTTGGTGA	945	226	18
26	MA0581.1	LEC2	Mmori_pGLDP1	537	547	-	12.0455	5.38e-05	0.125	AGCATGCACTC	542	629	33
27	MA0931.1	ABI5	Mmori_pGLDP1	905	914	-	11.918	5.01e-05	0.0582	TTCCACGTGT	909.5	261.5	8
28	MA0931.1	ABI5	Mmori_pGLDP1	903	912	+	12.1148	3.94e-05	0.0582	ATACACGTGG	907.5	263.5	8
29	MA0941.1	ABF2	Mmori_pGLDP1	904	916	-	11.1452	8e-05	0.0891	GATTCCACGTGTA	910	261	6
30	MA0941.1	ABF2	Mmori_pGLDP1	901	913	+	12.3226	2.77e-05	0.0617	CAATACACGTGGA	907	264	6
31	MA0951.1	ATHB-16	Mmori_pGLDP1	171	178	+	12.8095	5.88e-05	0.0665	TAATCATT	174.5	996.5	14
32	MA0951.1	ATHB-16	Mmori_pGLDP1	567	574	-	11.8413	8.53e-05	0.0665	CAATAATT	570.5	600.5	14
33	MA0952.1	ATHB-51	Mmori_pGLDP1	567	574	+	13.396	2.65e-05	0.0352	AATTATTG	570.5	600.5	14
34	MA0953.1	ATHB-6	Mmori_pGLDP1	567	575	-	10.2079	4.4e-05	0.0607	TCAATAATT	571	600	14
35	MA0954.2	ATHB7	Mmori_pGLDP1	565	577	+	13.4394	1.5e-05	0.0238	TTAATTATTGATC	571	600	14
36	MA0958.1	BHLH13	Mmori_pGLDP1	905	912	-	10.7079	8.05e-05	0.187	CCACGTGT	908.5	262.5	8
37	MA0962.1	BHLH34	Mmori_pGLDP1	905	912	+	11.8852	7.4e-05	0.172	ACACGTGG	908.5	262.5	8
38	MA0968.1	bZIP68	Mmori_pGLDP1	905	913	+	9.80645	6.37e-05	0.0805	ACACGTGGA	909	262	8
39	MA0968.1	bZIP68	Mmori_pGLDP1	904	912	-	9.72581	6.92e-05	0.0805	CCACGTGTA	908	263	8
40	MA0968.2	bZIP68	Mmori_pGLDP1	900	914	-	10.7424	4.92e-05	0.114	TTCCACGTGTATTGC	907	264	6
41	MA1026.1	ATHB-15	Mmori_pGLDP1	566	573	+	11.585	3.23e-05	0.0465	TAATTATT	569.5	601.5	14
42	MA1039.1	MYB4	Mmori_pGLDP1	940	947	-	12.7097	2.41e-05	0.0437	GGTTGGTG	943.5	227.5	18
43	MA1061.1	SPT	Mmori_pGLDP1	905	913	-	11.7581	5.27e-05	0.123	TCCACGTGT	909	262	8
44	MA1074.1	UNE10	Mmori_pGLDP1	905	912	-	12.4426	5.81e-05	0.135	CCACGTGT	908.5	262.5	8
45	MA1156.1	JKD	Mmori_pGLDP1	599	618	-	8.62121	8.32e-05	0.148	AATAAATTTGTTCTCTTCCC	608.5	562.5	9
46	MA1159.1	SGR5	Mmori_pGLDP1	24	38	+	8.75758	9.25e-05	0.164	TAAAGGTGACAAACA	31	1140	9
47	MA1160.1	AT1G14580	Mmori_pGLDP1	645	664	+	7.41429	9.1e-05	0.189	TTAGTTTTTTTCTTCTAATA	654.5	516.5	9
48	MA1161.1	TSO1	Mmori_pGLDP1	442	456	+	14.6389	5.95e-06	0.00486	AAAATAAATTTTAAA	449	722	22
49	MA1161.1	TSO1	Mmori_pGLDP1	476	490	+	12.8333	1.61e-05	0.00486	ATTTCAATTTTTAAA	483	688	22
50	MA1161.1	TSO1	Mmori_pGLDP1	451	465	+	9.98611	5.68e-05	0.00989	TTTAAAATTTTCAAA	458	713	22
51	MA1161.1	TSO1	Mmori_pGLDP1	451	465	-	12.8611	1.59e-05	0.00486	TTTGAAAATTTTAAA	458	713	22
52	MA1161.1	TSO1	Mmori_pGLDP1	452	466	-	12.9861	1.48e-05	0.00486	TTTTGAAAATTTTAA	459	712	22
53	MA1161.1	TSO1	Mmori_pGLDP1	85	99	-	9.48611	6.89e-05	0.00989	AAGATAATATTTGAA	92	1079	22
54	MA1161.1	TSO1	Mmori_pGLDP1	475	489	+	9.38889	7.15e-05	0.00989	TATTTCAATTTTTAA	482	689	22
55	MA1161.1	TSO1	Mmori_pGLDP1	987	1001	+	9.30556	7.38e-05	0.00989	ATTTGATAATTTGAA	994	177	22
56	MA1161.1	TSO1	Mmori_pGLDP1	441	455	+	10.1944	5.24e-05	0.00989	AAAAATAAATTTTAA	448	723	22
57	MA1162.1	TCX2	Mmori_pGLDP1	477	491	+	12.4179	1.84e-05	0.0084	TTTCAATTTTTAAAA	484	687	22
58	MA1162.1	TCX2	Mmori_pGLDP1	443	457	+	12.7612	1.56e-05	0.0084	AAATAAATTTTAAAA	450	721	22
59	MA1162.1	TCX2	Mmori_pGLDP1	477	491	-	13.1343	1.31e-05	0.0084	TTTTAAAAATTGAAA	484	687	22
60	MA1162.1	TCX2	Mmori_pGLDP1	84	98	-	8.29851	9.87e-05	0.0225	AGATAATATTTGAAA	91	1080	22
61	MA1162.1	TCX2	Mmori_pGLDP1	274	288	-	8.38806	9.56e-05	0.0225	GATAAAAAATTAAAA	281	890	22
62	MA1162.1	TCX2	Mmori_pGLDP1	988	1002	+	10.1343	4.97e-05	0.017	TTTGATAATTTGAAA	995	176	22
63	MA1163.1	PHL11	Mmori_pGLDP1	791	804	-	11.2576	7.29e-05	0.126	CAGAGCATATTCTC	797.5	373.5	16
64	MA1166.1	PHL12	Mmori_pGLDP1	320	333	-	10.4737	4.43e-05	0.0842	ATAAAAAATATTTT	326.5	844.5	16
65	MA1167.1	EFM	Mmori_pGLDP1	792	802	+	11.1061	7.78e-05	0.142	AGAATATGCTC	797	374	16
66	MA1173.1	MYB101	Mmori_pGLDP1	310	324	+	13.0909	1.33e-05	0.0287	AAAAATAACCAAAAT	317	854	10
67	MA1183.1	RVE6	Mmori_pGLDP1	486	496	-	9.90909	7.17e-05	0.109	AGATTTTTTAA	491	680	4
68	MA1185.1	LHY1	Mmori_pGLDP1	930	939	+	10.4091	7.09e-05	0.121	AGATACTTTT	934.5	236.5	4
69	MA1187.1	LCL1	Mmori_pGLDP1	930	939	+	8.54545	8.1e-05	0.0621	AGATACTTTT	934.5	236.5	4
70	MA1187.1	LCL1	Mmori_pGLDP1	487	496	-	10.3182	5.56e-05	0.0621	AGATTTTTTA	491.5	679.5	4
71	MA1190.1	RVE5	Mmori_pGLDP1	486	496	-	11.8485	3.87e-05	0.0538	AGATTTTTTAA	491	680	4
72	MA1192.1	At5g58900	Mmori_pGLDP1	87	101	-	11.6212	5.6e-05	0.0803	TCAAGATAATATTTG	94	1077	24
73	MA1193.1	At2g38090	Mmori_pGLDP1	86	106	-	9.56098	8.47e-05	0.0572	AAAGCTCAAGATAATATTTGA	96	1075	24
74	MA1193.1	At2g38090	Mmori_pGLDP1	982	1002	+	9.70732	7.98e-05	0.0572	ACAAAATTTGATAATTTGAAA	992	179	24
75	MA1196.1	At5g05790	Mmori_pGLDP1	89	103	+	12.9545	2.14e-05	0.0348	AATATTATCTTGAGC	96	1075	24
76	MA1196.1	At5g05790	Mmori_pGLDP1	1134	1148	+	11.8788	4.72e-05	0.0384	CACATCATCCTCTCC	1141	30	24
77	MA1198.1	HAT2	Mmori_pGLDP1	169	179	+	13.4848	1.86e-05	0.0138	TATAATCATTT	174	997	14
78	MA1198.1	HAT2	Mmori_pGLDP1	362	372	-	12.803	2.82e-05	0.0138	ATTAATCATAT	367	804	14
79	MA1198.1	HAT2	Mmori_pGLDP1	840	850	+	12.7424	2.99e-05	0.0138	TTTAATCATAA	845	326	14
80	MA1200.1	AGL25	Mmori_pGLDP1	183	200	+	10.9571	4.73e-05	0.0641	AGTTTCCTTGTATATTAG	191.5	979.5	23
81	MA1201.1	AGL42	Mmori_pGLDP1	1136	1142	+	12.7763	6.51e-05	0.128	CATCATC	1139	32	19
82	MA1208.1	GT-2	Mmori_pGLDP1	107	120	+	12.1515	3.79e-05	0.0497	TTATTTACAGCATT	113.5	1057.5	25
83	MA1209.1	ATHB20	Mmori_pGLDP1	565	575	-	15.8472	2.37e-06	0.00323	TCAATAATTAA	570	601	14
84	MA1210.1	HAT22	Mmori_pGLDP1	363	372	-	11.9211	6.73e-05	0.0644	ATTAATCATA	367.5	803.5	14
85	MA1210.1	HAT22	Mmori_pGLDP1	169	178	+	12.4605	4.28e-05	0.0644	TATAATCATT	173.5	997.5	14
86	MA1211.1	ATHB18	Mmori_pGLDP1	565	575	-	10.8209	9.62e-05	0.0498	TCAATAATTAA	570	601	14
87	MA1211.1	ATHB18	Mmori_pGLDP1	170	180	+	11.8955	6.96e-05	0.0498	ATAATCATTTT	175	996	14
88	MA1211.1	ATHB18	Mmori_pGLDP1	565	575	+	12.5821	5.05e-05	0.0498	TTAATTATTGA	570	601	14
89	MA1212.1	ATHB13	Mmori_pGLDP1	565	575	-	15.1343	9.99e-07	0.00126	TCAATAATTAA	570	601	14
90	MA1213.1	ZHD3	Mmori_pGLDP1	565	578	-	13.6667	1.57e-05	0.0225	CGATCAATAATTAA	571.5	599.5	14
91	MA1214.1	ATHB40	Mmori_pGLDP1	562	582	+	10.1061	7.76e-05	0.0451	AACTTAATTATTGATCGTAAA	572	599	43
92	MA1214.1	ATHB40	Mmori_pGLDP1	558	578	-	15.4091	3.66e-06	0.00426	CGATCAATAATTAAGTTTTAT	568	603	43
93	MA1215.1	ATHB53	Mmori_pGLDP1	565	575	-	14.1791	1.11e-05	0.0143	TCAATAATTAA	570	601	14
94	MA1233.1	ERF021	Mmori_pGLDP1	937	956	+	10.1515	7.08e-05	0.163	TTTCACCAACCCCATCGCCT	946.5	224.5	11
95	MA1255.1	AT1G22810	Mmori_pGLDP1	938	952	-	10.0606	7.96e-05	0.184	GATGGGGTTGGTGAA	945	226	11
96	MA1267.1	AT5G66940	Mmori_pGLDP1	295	323	-	9.63636	9.6e-05	0.0324	TTTTGGTTATTTTTCTCCTTAAATATTAT	309	862	9
97	MA1267.1	AT5G66940	Mmori_pGLDP1	993	1021	-	12.2727	2.28e-05	0.0154	TTATTTTTATTTTTGATTTTTTCAAATTA	1007	164	9
98	MA1267.1	AT5G66940	Mmori_pGLDP1	994	1022	-	12.3788	2.14e-05	0.0154	ATTATTTTTATTTTTGATTTTTTCAAATT	1008	163	9
99	MA1267.1	AT5G66940	Mmori_pGLDP1	87	115	+	11.4394	3.7e-05	0.0166	CAAATATTATCTTGAGCTTTTTATTTACA	101	1070	9
100	MA1268.1	AT1G69570	Mmori_pGLDP1	452	478	-	10.6061	5.09e-05	0.0417	AATAAACTTTTCTTTTGAAAATTTTAA	465	706	9
101	MA1268.1	AT1G69570	Mmori_pGLDP1	97	123	+	10.4091	5.64e-05	0.0417	CTTGAGCTTTTTATTTACAGCATTTCC	110	1061	9
102	MA1269.1	dof4.5	Mmori_pGLDP1	466	479	+	11.3939	6.06e-05	0.0472	AGAAAAGTTTATTT	472.5	698.5	15
103	MA1269.1	dof4.5	Mmori_pGLDP1	251	264	+	12.303	3.21e-05	0.0472	TATAAAGAAATTTT	257.5	913.5	15
104	MA1271.1	DAG2	Mmori_pGLDP1	22	32	+	11.2727	8.86e-05	0.146	GATAAAGGTGA	27	1144	15
105	MA1272.1	AT2G28810	Mmori_pGLDP1	89	109	+	10.3636	9.41e-05	0.137	AATATTATCTTGAGCTTTTTA	99	1072	9
106	MA1274.1	OBP3	Mmori_pGLDP1	451	471	-	10.1667	8.23e-05	0.0282	TTTTCTTTTGAAAATTTTAAA	461	710	9
107	MA1274.1	OBP3	Mmori_pGLDP1	645	665	+	10.9394	5.39e-05	0.0282	TTAGTTTTTTTCTTCTAATAT	655	516	9
108	MA1274.1	OBP3	Mmori_pGLDP1	996	1016	-	11.7576	3.36e-05	0.0282	TTTATTTTTGATTTTTTCAAA	1006	165	9
109	MA1274.1	OBP3	Mmori_pGLDP1	644	664	+	10.0455	8.77e-05	0.0282	TTTAGTTTTTTTCTTCTAATA	654	517	9
110	MA1276.1	AT3G52440	Mmori_pGLDP1	22	32	+	12.0606	5.26e-05	0.0851	GATAAAGGTGA	27	1144	15
111	MA1277.1	Adof1	Mmori_pGLDP1	94	114	-	11.8636	4.19e-05	0.0643	GTAAATAAAAAGCTCAAGATA	104	1067	9
112	MA1278.1	OBP1	Mmori_pGLDP1	54	74	+	11.2727	6.44e-05	0.108	TCCCAATCTCTTCAACTTTAG	64	1107	9
113	MA1280.1	OBP4	Mmori_pGLDP1	22	35	+	12.2273	4.11e-05	0.0612	GATAAAGGTGACAA	28.5	1142.5	15
114	MA1281.1	AT5G02460	Mmori_pGLDP1	999	1019	+	9.98485	9.11e-05	0.0535	GAAAAAATCAAAAATAAAAAT	1009	162	9
115	MA1281.1	AT5G02460	Mmori_pGLDP1	1000	1020	+	12.9091	1.72e-05	0.0202	AAAAAATCAAAAATAAAAATA	1010	161	9
116	MA1294.1	MYB62	Mmori_pGLDP1	203	217	+	11.6364	6.32e-05	0.122	ACAATACTTAGGCCA	210	961	18
117	MA1326.1	ZHD5	Mmori_pGLDP1	362	372	+	11.6418	8.6e-05	0.174	ATATGATTAAT	367	804	27
118	MA1327.1	ATHB23	Mmori_pGLDP1	804	825	-	12.0448	3.36e-05	0.00697	TCTCTTAATTAGATGTTTATTC	814.5	356.5	27
119	MA1327.1	ATHB23	Mmori_pGLDP1	360	381	+	12.4179	2.71e-05	0.00697	CTATATGATTAATTAATCTATA	370.5	800.5	27
120	MA1327.1	ATHB23	Mmori_pGLDP1	362	383	-	11.0149	5.81e-05	0.00813	AGTATAGATTAATTAATCATAT	372.5	798.5	27
121	MA1327.1	ATHB23	Mmori_pGLDP1	358	379	-	14.7761	5.66e-06	0.00586	TAGATTAATTAATCATATAGAT	368.5	802.5	27
122	MA1327.1	ATHB23	Mmori_pGLDP1	364	385	+	13.9254	1.05e-05	0.00586	ATGATTAATTAATCTATACTTA	374.5	796.5	27
123	MA1327.1	ATHB23	Mmori_pGLDP1	886	907	+	11.5672	4.36e-05	0.00697	AATCCTAATTAGATGCAATACA	896.5	274.5	27
124	MA1327.1	ATHB23	Mmori_pGLDP1	294	315	+	11.7761	3.89e-05	0.00697	AATAATATTTAAGGAGAAAAAT	304.5	866.5	27
125	MA1327.1	ATHB23	Mmori_pGLDP1	555	576	-	12.4478	2.66e-05	0.00697	ATCAATAATTAAGTTTTATTGA	565.5	605.5	27
126	MA1327.2	ATHB23	Mmori_pGLDP1	366	375	-	13.4746	1.17e-05	0.00753	TTAATTAATC	370.5	800.5	20
127	MA1327.2	ATHB23	Mmori_pGLDP1	368	377	+	13.4746	1.17e-05	0.00753	TTAATTAATC	372.5	798.5	20
128	MA1327.2	ATHB23	Mmori_pGLDP1	563	572	-	12.5763	4.34e-05	0.0186	ATAATTAAGT	567.5	603.5	20
129	MA1328.1	ATHB34	Mmori_pGLDP1	557	571	+	14.3731	7.7e-06	0.0106	AATAAAACTTAATTA	564	607	27
130	MA1328.1	ATHB34	Mmori_pGLDP1	369	383	-	10.9403	8.32e-05	0.0383	AGTATAGATTAATTA	376	795	27
131	MA1328.1	ATHB34	Mmori_pGLDP1	806	820	+	13.2537	2.11e-05	0.0146	ATAAACATCTAATTA	813	358	27
132	MA1329.1	ZHD1	Mmori_pGLDP1	561	575	-	11.791	6.39e-05	0.0336	TCAATAATTAAGTTT	568	603	27
133	MA1329.1	ZHD1	Mmori_pGLDP1	360	374	-	11.5224	7.66e-05	0.0336	TAATTAATCATATAG	367	804	27
134	MA1329.1	ZHD1	Mmori_pGLDP1	365	379	+	13.3881	1.64e-05	0.0288	TGATTAATTAATCTA	372	799	27
135	MA1329.1	ZHD1	Mmori_pGLDP1	364	378	-	12.1343	5.04e-05	0.0336	AGATTAATTAATCAT	371	800	27
136	MA1329.2	ZHD1	Mmori_pGLDP1	811	823	+	11.7165	4.85e-05	0.0132	CATCTAATTAAGA	817	354	27
137	MA1329.2	ZHD1	Mmori_pGLDP1	563	575	-	13.6929	1.46e-05	0.00531	TCAATAATTAAGT	569	602	27
138	MA1329.2	ZHD1	Mmori_pGLDP1	365	377	+	14.1811	9.82e-06	0.00531	TGATTAATTAATC	371	800	27
139	MA1329.2	ZHD1	Mmori_pGLDP1	366	378	-	13.9528	1.21e-05	0.00531	AGATTAATTAATC	372	799	27
140	MA1330.1	ZHD6	Mmori_pGLDP1	838	852	-	11.2239	8.28e-05	0.0258	ATTTATGATTAAAAT	845	326	27
141	MA1330.1	ZHD6	Mmori_pGLDP1	365	379	-	12.3284	4.03e-05	0.0258	TAGATTAATTAATCA	372	799	27
142	MA1330.1	ZHD6	Mmori_pGLDP1	562	576	-	12.6119	3.25e-05	0.0258	ATCAATAATTAAGTT	569	602	27
143	MA1330.1	ZHD6	Mmori_pGLDP1	360	374	+	11.9701	5.17e-05	0.0258	CTATATGATTAATTA	367	804	27
144	MA1330.1	ZHD6	Mmori_pGLDP1	364	378	+	11.2687	8.06e-05	0.0258	ATGATTAATTAATCT	371	800	27
145	MA1331.1	BEH4	Mmori_pGLDP1	904	914	+	11.303	3.42e-05	0.0794	TACACGTGGAA	909	262	8
146	MA1331.1	BEH4	Mmori_pGLDP1	903	913	-	5.57576	8.69e-05	0.101	TCCACGTGTAT	908	263	8
147	MA1332.1	BEH2	Mmori_pGLDP1	903	913	+	5.13636	6.8e-05	0.079	ATACACGTGGA	908	263	8
148	MA1332.1	BEH2	Mmori_pGLDP1	904	914	-	11.6515	3.02e-05	0.07	TTCCACGTGTA	909	262	8
149	MA1333.1	BEH3	Mmori_pGLDP1	904	914	+	10.9242	5.37e-05	0.0875	TACACGTGGAA	909	262	8
150	MA1333.1	BEH3	Mmori_pGLDP1	903	913	-	9.43939	7.53e-05	0.0875	TCCACGTGTAT	908	263	8
151	MA1338.1	AREB3	Mmori_pGLDP1	900	914	+	7	6.14e-05	0.142	GCAATACACGTGGAA	907	264	6
152	MA1344.1	bZIP28	Mmori_pGLDP1	900	914	+	10.6515	6.52e-05	0.15	GCAATACACGTGGAA	907	264	6
153	MA1349.1	bZIP16	Mmori_pGLDP1	900	914	+	8.5	6.06e-05	0.14	GCAATACACGTGGAA	907	264	6
154	MA1352.1	TRP1	Mmori_pGLDP1	383	403	-	4.7	4.8e-06	0.00631	ACCTGTAACTCTATATCCTAA	393	778	26
155	MA1354.1	AT4G12670	Mmori_pGLDP1	641	669	-	-16.2022	6.84e-05	0.0461	TTGAATATTAGAAGAAAAAAACTAAACTG	655	516	26
156	MA1354.1	AT4G12670	Mmori_pGLDP1	379	407	-	-10.3371	1.84e-05	0.0248	CCCAACCTGTAACTCTATATCCTAAGTAT	393	778	26
157	MA1359.1	bHLH31	Mmori_pGLDP1	898	918	-	13.8788	1.28e-05	0.0295	CAGATTCCACGTGTATTGCAT	908	263	6
158	MA1360.1	bHLH74	Mmori_pGLDP1	897	917	+	12.2632	3.16e-05	0.0728	GATGCAATACACGTGGAATCT	907	264	6
159	MA1361.1	bHLH18	Mmori_pGLDP1	897	913	+	11.9605	2.47e-05	0.0571	GATGCAATACACGTGGA	905	266	6
160	MA1362.1	bHLH77	Mmori_pGLDP1	904	918	-	11.5366	5.42e-05	0.125	CAGATTCCACGTGTA	911	260	6
161	MA1364.1	PIF7	Mmori_pGLDP1	905	919	-	13.8947	1.12e-05	0.026	GCAGATTCCACGTGT	912	259	6
162	MA1370.1	IDD5	Mmori_pGLDP1	649	664	+	7.92105	8.36e-05	0.182	TTTTTTTCTTCTAATA	656.5	514.5	9
163	MA1371.1	IDD4	Mmori_pGLDP1	599	615	+	7.78788	7.26e-05	0.131	GGGAAGAGAACAAATTT	607	564	9
164	MA1373.1	IDD2	Mmori_pGLDP1	650	664	-	12.9878	8.36e-06	0.0153	TATTAGAAGAAAAAA	657	514	9
165	MA1379.1	SOL1	Mmori_pGLDP1	84	98	-	9.01493	7.48e-05	0.0161	AGATAATATTTGAAA	91	1080	22
166	MA1379.1	SOL1	Mmori_pGLDP1	988	1002	+	12.5522	1.74e-05	0.0045	TTTGATAATTTGAAA	995	176	22
167	MA1379.1	SOL1	Mmori_pGLDP1	452	466	+	14.0299	8.09e-06	0.0032	TTAAAATTTTCAAAA	459	712	22
168	MA1379.1	SOL1	Mmori_pGLDP1	450	464	-	13.6567	9.91e-06	0.0032	TTGAAAATTTTAAAA	457	714	22
169	MA1379.1	SOL1	Mmori_pGLDP1	477	491	+	14.9254	4.83e-06	0.00312	TTTCAATTTTTAAAA	484	687	22
170	MA1379.1	SOL1	Mmori_pGLDP1	443	457	+	14.9403	4.79e-06	0.00312	AAATAAATTTTAAAA	450	721	22
171	MA1380.1	AT2G20110	Mmori_pGLDP1	477	491	-	15.2388	4.26e-06	0.00183	TTTTAAAAATTGAAA	484	687	22
172	MA1380.1	AT2G20110	Mmori_pGLDP1	988	1002	-	10.1791	5.64e-05	0.0144	TTTCAAATTATCAAA	995	176	22
173	MA1380.1	AT2G20110	Mmori_pGLDP1	450	464	+	15.403	3.83e-06	0.00183	TTTTAAAATTTTCAA	457	714	22
174	MA1380.1	AT2G20110	Mmori_pGLDP1	452	466	-	17.1045	1.09e-06	0.00141	TTTTGAAAATTTTAA	459	712	22
175	MA1380.1	AT2G20110	Mmori_pGLDP1	443	457	-	14.6866	6.1e-06	0.00197	TTTTAAAATTTATTT	450	721	22
176	MA1380.1	AT2G20110	Mmori_pGLDP1	84	98	+	9.73134	6.7e-05	0.0144	TTTCAAATATTATCT	91	1080	22
177	MA1383.1	KAN2	Mmori_pGLDP1	759	773	-	12.7286	2.89e-05	0.0323	ATCACCATATTCTTC	766	405	16
178	MA1383.1	KAN2	Mmori_pGLDP1	790	804	-	11.6714	5.41e-05	0.0323	CAGAGCATATTCTCC	797	374	16
179	MA1384.1	PHL7	Mmori_pGLDP1	792	804	-	12.6818	2.63e-05	0.0486	CAGAGCATATTCT	798	373	16
180	MA1386.1	HHO3	Mmori_pGLDP1	911	921	+	12.1515	5.24e-05	0.0899	GGAATCTGCAA	916	255	16
181	MA1388.1	AT3G24120	Mmori_pGLDP1	911	918	+	11.7576	3.26e-05	0.0645	GGAATCTG	914.5	256.5	16
182	MA1389.1	PHL1	Mmori_pGLDP1	789	803	-	12.1818	2.93e-05	0.0575	AGAGCATATTCTCCA	796	375	16
183	MA1389.1	PHL1	Mmori_pGLDP1	790	804	+	10.9848	5.41e-05	0.0575	GGAGAATATGCTCTG	797	374	16
184	MA1391.1	MYB33	Mmori_pGLDP1	314	324	+	11.5	7.56e-05	0.119	ATAACCAAAAT	319	852	10
185	MA1404.1	BPC1	Mmori_pGLDP1	1138	1161	-	-1.12121	7.55e-05	0.129	GACAGGTAACGCAGGAGAGGATGA	1149.5	21.5	28
186	MA1406.1	ATHB4	Mmori_pGLDP1	566	575	+	11.1196	7.44e-05	0.108	TAATTATTGA	570.5	600.5	14
187	MA1659.1	ABF4	Mmori_pGLDP1	903	914	-	12.5182	3.38e-05	0.0784	TTCCACGTGTAT	908.5	262.5	6
188	MA1661.1	AT-GTL1	Mmori_pGLDP1	837	848	-	11.2	5.99e-05	0.0418	ATGATTAAAATT	842.5	328.5	25
189	MA1661.1	AT-GTL1	Mmori_pGLDP1	934	945	-	11.1182	6.19e-05	0.0418	TTGGTGAAAAGT	939.5	231.5	25
190	MA1668.1	DPBF3	Mmori_pGLDP1	901	917	-	9.43103	8.51e-05	0.197	AGATTCCACGTGTATTG	909	262	6
191	MA1672.1	GBF2	Mmori_pGLDP1	904	916	+	12.1844	3.13e-05	0.0726	TACACGTGGAATC	910	261	6
192	MA1680.1	RVE7	Mmori_pGLDP1	927	940	-	9.2551	9.59e-05	0.0433	GAAAAGTATCTAAC	933.5	237.5	4
193	MA1680.1	RVE7	Mmori_pGLDP1	253	266	-	9.39796	8.96e-05	0.0433	TAAAAATTTCTTTA	259.5	911.5	4
194	MA1680.1	RVE7	Mmori_pGLDP1	423	436	-	9.32653	9.26e-05	0.0433	TTTAAAGATCTTAA	429.5	741.5	4
195	MA1681.1	SRM1	Mmori_pGLDP1	88	101	-	10.5102	9.98e-05	0.15	TCAAGATAATATTT	94.5	1076.5	24
196	MA1682.1	TCX3	Mmori_pGLDP1	660	673	+	10.0328	8.06e-05	0.0248	TAATATTCAATTTC	666.5	504.5	22
197	MA1682.1	TCX3	Mmori_pGLDP1	993	1006	-	11.2131	4.52e-05	0.0233	ATTTTTTCAAATTA	999.5	171.5	22
198	MA1682.1	TCX3	Mmori_pGLDP1	985	998	-	9.65574	9.61e-05	0.0248	AAATTATCAAATTT	991.5	179.5	22
199	MA1682.1	TCX3	Mmori_pGLDP1	1000	1013	+	11.9344	3.13e-05	0.0233	AAAAAATCAAAAAT	1006.5	164.5	22
200	UN0351.1	ARID6	Mmori_pGLDP1	858	872	-	10.3182	7.19e-05	0.0297	TATGATAATTGTATT	865	306	22
201	UN0351.1	ARID6	Mmori_pGLDP1	476	490	-	11.697	3.35e-05	0.0277	TTTAAAAATTGAAAT	483	688	22
202	UN0358.1	ATMYB13	Mmori_pGLDP1	935	950	+	15.8699	1.91e-06	0.00411	CTTTTCACCAACCCCA	942.5	228.5	18
203	UN0358.1	ATMYB13	Mmori_pGLDP1	1102	1117	+	11.3821	4.8e-05	0.0517	CTCTCCACCATCCAAT	1109.5	61.5	18
204	UN0361.1	E2FD	Mmori_pGLDP1	409	424	+	7.47959	9.62e-05	0.172	TTCGGAGGTAAAGTTT	416.5	754.5	25
205	UN0366.1	MYB107	Mmori_pGLDP1	45	57	+	11.1429	6.38e-05	0.0479	TCCACCAAATCCC	51	1120	18
206	UN0366.1	MYB107	Mmori_pGLDP1	938	950	+	14.7041	5.27e-06	0.0101	TTCACCAACCCCA	944	227	18
207	UN0366.1	MYB107	Mmori_pGLDP1	286	298	+	10.8878	7.5e-05	0.0479	ATCACCAAAATAA	292	879	18
208	UN0367.1	MYB58	Mmori_pGLDP1	935	951	+	18.065	1.76e-07	0.000391	CTTTTCACCAACCCCAT	943	228	18
209	UN0367.1	MYB58	Mmori_pGLDP1	1102	1118	+	11.0813	5.64e-05	0.0417	CTCTCCACCATCCAATG	1110	61	18
210	UN0367.1	MYB58	Mmori_pGLDP1	42	58	+	13.6179	1.1e-05	0.0122	TCGTCCACCAAATCCCA	50	1121	18
211	UN0381.1	ZAT6	Mmori_pGLDP1	169	180	-	12.0484	3.07e-05	0.0384	AAAATGATTATA	174.5	996.5	14
212	UN0381.1	ZAT6	Mmori_pGLDP1	565	576	+	10.6371	9.17e-05	0.0574	TTAATTATTGAT	570.5	600.5	14
