# Supplementary material for: A transcription factor module mediating C2 photosynthesis in the Brassicaceae
Source: EMBO Rep. 2025 May 1;26(12):3024–31. doi: 10.1038/s44319-025-00461-1 (PMC12187930; doi:10.1038/s44319-025-00461-1)
Supplement: Supplementary file 6 — Source data Fig. 2 [file 44319_2025_461_MOESM6_ESM.zip › Figure 2 Source Data/2H_MaGLDP1_in_myb28_29_GUS_data_plus_chi_squared.csv]

GUS_class	Number	Percentage	Genotype
Strong	13	68.42105263	WT
Medium	4	21.05263158	WT
Weak	0	0	WT
Absent	2	10.52631579	WT
Strong	3	25	myb28_29
Medium	3	25	myb28_29
Weak	3	25	myb28_29
Absent	3	25	myb28_29
Pearson's Chi-squared test
X-squared = 8.4427, df = 3, p-value = 0.0377
