# Supplementary material for: A transcription factor module mediating C2 photosynthesis in the Brassicaceae
Source: EMBO Rep. 2025 May 1;26(12):3024–31. doi: 10.1038/s44319-025-00461-1 (PMC12187930; doi:10.1038/s44319-025-00461-1)
Supplement: Supplementary file 6 — Source data Fig. 2 [file 44319_2025_461_MOESM6_ESM.zip › Figure 2 Source Data/2E_to_G_M_arv_GLDP1_fimo.csv]

id	motif_alt_id	sequence_name	start	stop	strand	score	p_value	q-value	matched_sequence	Centre	Distance_from_ATG
UN0367.1	MYB58	Mmori_pGLDP1	935	951	+	18.065	1.76E-07	0.000391	CTTTTCACCAACCCCAT	943	228
MA1212.1	ATHB13	Mmori_pGLDP1	565	575	-	15.1343	9.99E-07	0.00126	TCAATAATTAA	570	601
MA1380.1	AT2G20110	Mmori_pGLDP1	452	466	-	17.1045	1.09E-06	0.00141	TTTTGAAAATTTTAA	459	712
UN0358.1	ATMYB13	Mmori_pGLDP1	935	950	+	15.8699	1.91E-06	0.00411	CTTTTCACCAACCCCA	942.5	228.5
MA1209.1	ATHB20	Mmori_pGLDP1	565	575	-	15.8472	2.37E-06	0.00323	TCAATAATTAA	570	601
MA1214.1	ATHB40	Mmori_pGLDP1	558	578	-	15.4091	3.66E-06	0.00426	CGATCAATAATTAAGTTTTAT	568	603
MA1380.1	AT2G20110	Mmori_pGLDP1	450	464	+	15.403	3.83E-06	0.00183	TTTTAAAATTTTCAA	457	714
MA1380.1	AT2G20110	Mmori_pGLDP1	477	491	-	15.2388	4.26E-06	0.00183	TTTTAAAAATTGAAA	484	687
MA1379.1	SOL1	Mmori_pGLDP1	443	457	+	14.9403	4.79E-06	0.00312	AAATAAATTTTAAAA	450	721
MA1352.1	TRP1	Mmori_pGLDP1	383	403	-	4.7	4.80E-06	0.00631	ACCTGTAACTCTATATCCTAA	393	778
MA1379.1	SOL1	Mmori_pGLDP1	477	491	+	14.9254	4.83E-06	0.00312	TTTCAATTTTTAAAA	484	687
UN0366.1	MYB107	Mmori_pGLDP1	938	950	+	14.7041	5.27E-06	0.0101	TTCACCAACCCCA	944	227
MA1327.1	ATHB23	Mmori_pGLDP1	358	379	-	14.7761	5.66E-06	0.00586	TAGATTAATTAATCATATAGAT	368.5	802.5
MA1161.1	TSO1	Mmori_pGLDP1	442	456	+	14.6389	5.95E-06	0.00486	AAAATAAATTTTAAA	449	722
MA1380.1	AT2G20110	Mmori_pGLDP1	443	457	-	14.6866	6.10E-06	0.00197	TTTTAAAATTTATTT	450	721
MA1328.1	ATHB34	Mmori_pGLDP1	557	571	+	14.3731	7.70E-06	0.0106	AATAAAACTTAATTA	564	607
MA1379.1	SOL1	Mmori_pGLDP1	452	466	+	14.0299	8.09E-06	0.0032	TTAAAATTTTCAAAA	459	712
MA1373.1	IDD2	Mmori_pGLDP1	650	664	-	12.9878	8.36E-06	0.0153	TATTAGAAGAAAAAA	657	514
MA1329.2	ZHD1	Mmori_pGLDP1	365	377	+	14.1811	9.82E-06	0.00531	TGATTAATTAATC	371	800
MA1379.1	SOL1	Mmori_pGLDP1	450	464	-	13.6567	9.91E-06	0.0032	TTGAAAATTTTAAAA	457	714
MA1327.1	ATHB23	Mmori_pGLDP1	364	385	+	13.9254	1.05E-05	0.00586	ATGATTAATTAATCTATACTTA	374.5	796.5
UN0367.1	MYB58	Mmori_pGLDP1	42	58	+	13.6179	1.10E-05	0.0122	TCGTCCACCAAATCCCA	50	1121
MA1215.1	ATHB53	Mmori_pGLDP1	565	575	-	14.1791	1.11E-05	0.0143	TCAATAATTAA	570	601
MA1364.1	PIF7	Mmori_pGLDP1	905	919	-	13.8947	1.12E-05	0.026	GCAGATTCCACGTGT	912	259
MA1327.2	ATHB23	Mmori_pGLDP1	368	377	+	13.4746	1.17E-05	0.00753	TTAATTAATC	372.5	798.5
MA1327.2	ATHB23	Mmori_pGLDP1	366	375	-	13.4746	1.17E-05	0.00753	TTAATTAATC	370.5	800.5
MA1329.2	ZHD1	Mmori_pGLDP1	366	378	-	13.9528	1.21E-05	0.00531	AGATTAATTAATC	372	799
MA1359.1	bHLH31	Mmori_pGLDP1	898	918	-	13.8788	1.28E-05	0.0295	CAGATTCCACGTGTATTGCAT	908	263
MA1162.1	TCX2	Mmori_pGLDP1	477	491	-	13.1343	1.31E-05	0.0084	TTTTAAAAATTGAAA	484	687
MA1173.1	MYB101	Mmori_pGLDP1	310	324	+	13.0909	1.33E-05	0.0287	AAAAATAACCAAAAT	317	854
MA0552.1	PIF1	Mmori_pGLDP1	899	912	+	13.8816	1.35E-05	0.0312	TGCAATACACGTGG	905.5	265.5
MA0570.2	ABF1	Mmori_pGLDP1	905	916	+	13.5306	1.41E-05	0.0327	ACACGTGGAATC	910.5	260.5
MA1329.2	ZHD1	Mmori_pGLDP1	563	575	-	13.6929	1.46E-05	0.00531	TCAATAATTAAGT	569	602
MA1161.1	TSO1	Mmori_pGLDP1	452	466	-	12.9861	1.48E-05	0.00486	TTTTGAAAATTTTAA	459	712
MA0954.2	ATHB7	Mmori_pGLDP1	565	577	+	13.4394	1.50E-05	0.0238	TTAATTATTGATC	571	600
MA1162.1	TCX2	Mmori_pGLDP1	443	457	+	12.7612	1.56E-05	0.0084	AAATAAATTTTAAAA	450	721
MA1213.1	ZHD3	Mmori_pGLDP1	565	578	-	13.6667	1.57E-05	0.0225	CGATCAATAATTAA	571.5	599.5
MA1161.1	TSO1	Mmori_pGLDP1	451	465	-	12.8611	1.59E-05	0.00486	TTTGAAAATTTTAAA	458	713
MA1161.1	TSO1	Mmori_pGLDP1	476	490	+	12.8333	1.61E-05	0.00486	ATTTCAATTTTTAAA	483	688
MA1329.1	ZHD1	Mmori_pGLDP1	365	379	+	13.3881	1.64E-05	0.0288	TGATTAATTAATCTA	372	799
MA1281.1	AT5G02460	Mmori_pGLDP1	1000	1020	+	12.9091	1.72E-05	0.0202	AAAAAATCAAAAATAAAAATA	1010	161
MA1379.1	SOL1	Mmori_pGLDP1	988	1002	+	12.5522	1.74E-05	0.0045	TTTGATAATTTGAAA	995	176
MA1354.1	AT4G12670	Mmori_pGLDP1	379	407	-	-10.3371	1.84E-05	0.0248	CCCAACCTGTAACTCTATATCCTAAGTAT	393	778
MA1162.1	TCX2	Mmori_pGLDP1	477	491	+	12.4179	1.84E-05	0.0084	TTTCAATTTTTAAAA	484	687
MA1198.1	HAT2	Mmori_pGLDP1	169	179	+	13.4848	1.86E-05	0.0138	TATAATCATTT	174	997
MA0008.2	HAT5	Mmori_pGLDP1	564	575	+	13.1485	2.06E-05	0.0353	CTTAATTATTGA	569.5	601.5
MA1328.1	ATHB34	Mmori_pGLDP1	806	820	+	13.2537	2.11E-05	0.0146	ATAAACATCTAATTA	813	358
MA1196.1	At5g05790	Mmori_pGLDP1	89	103	+	12.9545	2.14E-05	0.0348	AATATTATCTTGAGC	96	1075
MA1267.1	AT5G66940	Mmori_pGLDP1	994	1022	-	12.3788	2.14E-05	0.0154	ATTATTTTTATTTTTGATTTTTTCAAATT	1008	163
MA1267.1	AT5G66940	Mmori_pGLDP1	993	1021	-	12.2727	2.28E-05	0.0154	TTATTTTTATTTTTGATTTTTTCAAATTA	1007	164
MA0550.1	BZR1	Mmori_pGLDP1	902	915	+	13.3553	2.40E-05	0.037	AATACACGTGGAAT	908.5	262.5
MA1039.1	MYB4	Mmori_pGLDP1	940	947	-	12.7097	2.41E-05	0.0437	GGTTGGTG	943.5	227.5
MA1361.1	bHLH18	Mmori_pGLDP1	897	913	+	11.9605	2.47E-05	0.0571	GATGCAATACACGTGGA	905	266
MA1384.1	PHL7	Mmori_pGLDP1	792	804	-	12.6818	2.63E-05	0.0486	CAGAGCATATTCT	798	373
MA0952.1	ATHB-51	Mmori_pGLDP1	567	574	+	13.396	2.65E-05	0.0352	AATTATTG	570.5	600.5
MA1327.1	ATHB23	Mmori_pGLDP1	555	576	-	12.4478	2.66E-05	0.00697	ATCAATAATTAAGTTTTATTGA	565.5	605.5
MA0110.3	ATHB-5	Mmori_pGLDP1	565	576	-	11.9606	2.68E-05	0.0197	ATCAATAATTAA	570.5	600.5
MA1327.1	ATHB23	Mmori_pGLDP1	360	381	+	12.4179	2.71E-05	0.00697	CTATATGATTAATTAATCTATA	370.5	800.5
MA0941.1	ABF2	Mmori_pGLDP1	901	913	+	12.3226	2.77E-05	0.0617	CAATACACGTGGA	907	264
MA1198.1	HAT2	Mmori_pGLDP1	362	372	-	12.803	2.82E-05	0.0138	ATTAATCATAT	367	804
MA1383.1	KAN2	Mmori_pGLDP1	759	773	-	12.7286	2.89E-05	0.0323	ATCACCATATTCTTC	766	405
MA1389.1	PHL1	Mmori_pGLDP1	789	803	-	12.1818	2.93E-05	0.0575	AGAGCATATTCTCCA	796	375
MA1198.1	HAT2	Mmori_pGLDP1	840	850	+	12.7424	2.99E-05	0.0138	TTTAATCATAA	845	326
MA1332.1	BEH2	Mmori_pGLDP1	904	914	-	11.6515	3.02E-05	0.07	TTCCACGTGTA	909	262
UN0381.1	ZAT6	Mmori_pGLDP1	169	180	-	12.0484	3.07E-05	0.0384	AAAATGATTATA	174.5	996.5
MA1672.1	GBF2	Mmori_pGLDP1	904	916	+	12.1844	3.13E-05	0.0726	TACACGTGGAATC	910	261
MA1682.1	TCX3	Mmori_pGLDP1	1000	1013	+	11.9344	3.13E-05	0.0233	AAAAAATCAAAAAT	1006.5	164.5
MA1360.1	bHLH74	Mmori_pGLDP1	897	917	+	12.2632	3.16E-05	0.0728	GATGCAATACACGTGGAATCT	907	264
MA0550.1	BZR1	Mmori_pGLDP1	902	915	-	12.8947	3.20E-05	0.037	ATTCCACGTGTATT	908.5	262.5
MA1269.1	dof4.5	Mmori_pGLDP1	251	264	+	12.303	3.21E-05	0.0472	TATAAAGAAATTTT	257.5	913.5
MA0549.1	BZR2	Mmori_pGLDP1	904	914	+	12.7683	3.22E-05	0.0747	TACACGTGGAA	909	262
MA1026.1	ATHB-15	Mmori_pGLDP1	566	573	+	11.585	3.23E-05	0.0465	TAATTATT	569.5	601.5
MA1330.1	ZHD6	Mmori_pGLDP1	562	576	-	12.6119	3.25E-05	0.0258	ATCAATAATTAAGTT	569	602
MA1388.1	AT3G24120	Mmori_pGLDP1	911	918	+	11.7576	3.26E-05	0.0645	GGAATCTG	914.5	256.5
MA0110.3	ATHB-5	Mmori_pGLDP1	169	180	+	11.7323	3.30E-05	0.0197	TATAATCATTTT	174.5	996.5
UN0351.1	ARID6	Mmori_pGLDP1	476	490	-	11.697	3.35E-05	0.0277	TTTAAAAATTGAAAT	483	688
MA0551.1	HY5	Mmori_pGLDP1	901	916	+	10.8857	3.35E-05	0.0388	CAATACACGTGGAATC	908.5	262.5
MA0551.1	HY5	Mmori_pGLDP1	901	916	-	10.8857	3.35E-05	0.0388	GATTCCACGTGTATTG	908.5	262.5
MA1274.1	OBP3	Mmori_pGLDP1	996	1016	-	11.7576	3.36E-05	0.0282	TTTATTTTTGATTTTTTCAAA	1006	165
MA1327.1	ATHB23	Mmori_pGLDP1	804	825	-	12.0448	3.36E-05	0.00697	TCTCTTAATTAGATGTTTATTC	814.5	356.5
MA1659.1	ABF4	Mmori_pGLDP1	903	914	-	12.5182	3.38E-05	0.0784	TTCCACGTGTAT	908.5	262.5
MA1331.1	BEH4	Mmori_pGLDP1	904	914	+	11.303	3.42E-05	0.0794	TACACGTGGAA	909	262
MA0560.1	PIF3	Mmori_pGLDP1	905	914	-	12.8182	3.49E-05	0.0811	TTCCACGTGT	909.5	261.5
MA1267.1	AT5G66940	Mmori_pGLDP1	87	115	+	11.4394	3.70E-05	0.0166	CAAATATTATCTTGAGCTTTTTATTTACA	101	1070
MA1208.1	GT-2	Mmori_pGLDP1	107	120	+	12.1515	3.79E-05	0.0497	TTATTTACAGCATT	113.5	1057.5
MA1190.1	RVE5	Mmori_pGLDP1	486	496	-	11.8485	3.87E-05	0.0538	AGATTTTTTAA	491	680
MA1327.1	ATHB23	Mmori_pGLDP1	294	315	+	11.7761	3.89E-05	0.00697	AATAATATTTAAGGAGAAAAAT	304.5	866.5
MA0931.1	ABI5	Mmori_pGLDP1	903	912	+	12.1148	3.94E-05	0.0582	ATACACGTGG	907.5	263.5
MA1330.1	ZHD6	Mmori_pGLDP1	365	379	-	12.3284	4.03E-05	0.0258	TAGATTAATTAATCA	372	799
MA1280.1	OBP4	Mmori_pGLDP1	22	35	+	12.2273	4.11E-05	0.0612	GATAAAGGTGACAA	28.5	1142.5
MA0561.1	PIF4	Mmori_pGLDP1	906	913	+	12.8286	4.17E-05	0.0972	CACGTGGA	909.5	261.5
MA1277.1	Adof1	Mmori_pGLDP1	94	114	-	11.8636	4.19E-05	0.0643	GTAAATAAAAAGCTCAAGATA	104	1067
MA1210.1	HAT22	Mmori_pGLDP1	169	178	+	12.4605	4.28E-05	0.0644	TATAATCATT	173.5	997.5
MA1327.2	ATHB23	Mmori_pGLDP1	563	572	-	12.5763	4.34E-05	0.0186	ATAATTAAGT	567.5	603.5
MA1327.1	ATHB23	Mmori_pGLDP1	886	907	+	11.5672	4.36E-05	0.00697	AATCCTAATTAGATGCAATACA	896.5	274.5
MA0953.1	ATHB-6	Mmori_pGLDP1	567	575	-	10.2079	4.40E-05	0.0607	TCAATAATT	571	600
MA1166.1	PHL12	Mmori_pGLDP1	320	333	-	10.4737	4.43E-05	0.0842	ATAAAAAATATTTT	326.5	844.5
MA1682.1	TCX3	Mmori_pGLDP1	993	1006	-	11.2131	4.52E-05	0.0233	ATTTTTTCAAATTA	999.5	171.5
MA1196.1	At5g05790	Mmori_pGLDP1	1134	1148	+	11.8788	4.72E-05	0.0384	CACATCATCCTCTCC	1141	30
MA1200.1	AGL25	Mmori_pGLDP1	183	200	+	10.9571	4.73E-05	0.0641	AGTTTCCTTGTATATTAG	191.5	979.5
UN0358.1	ATMYB13	Mmori_pGLDP1	1102	1117	+	11.3821	4.80E-05	0.0517	CTCTCCACCATCCAAT	1109.5	61.5
MA1329.2	ZHD1	Mmori_pGLDP1	811	823	+	11.7165	4.85E-05	0.0132	CATCTAATTAAGA	817	354
MA0968.2	bZIP68	Mmori_pGLDP1	900	914	-	10.7424	4.92E-05	0.114	TTCCACGTGTATTGC	907	264
MA1162.1	TCX2	Mmori_pGLDP1	988	1002	+	10.1343	4.97E-05	0.017	TTTGATAATTTGAAA	995	176
MA0931.1	ABI5	Mmori_pGLDP1	905	914	-	11.918	5.01E-05	0.0582	TTCCACGTGT	909.5	261.5
MA1329.1	ZHD1	Mmori_pGLDP1	364	378	-	12.1343	5.04E-05	0.0336	AGATTAATTAATCAT	371	800
MA1211.1	ATHB18	Mmori_pGLDP1	565	575	+	12.5821	5.05E-05	0.0498	TTAATTATTGA	570	601
MA1268.1	AT1G69570	Mmori_pGLDP1	452	478	-	10.6061	5.09E-05	0.0417	AATAAACTTTTCTTTTGAAAATTTTAA	465	706
MA1330.1	ZHD6	Mmori_pGLDP1	360	374	+	11.9701	5.17E-05	0.0258	CTATATGATTAATTA	367	804
MA1161.1	TSO1	Mmori_pGLDP1	441	455	+	10.1944	5.24E-05	0.00989	AAAAATAAATTTTAA	448	723
MA1386.1	HHO3	Mmori_pGLDP1	911	921	+	12.1515	5.24E-05	0.0899	GGAATCTGCAA	916	255
MA1276.1	AT3G52440	Mmori_pGLDP1	22	32	+	12.0606	5.26E-05	0.0851	GATAAAGGTGA	27	1144
MA1061.1	SPT	Mmori_pGLDP1	905	913	-	11.7581	5.27E-05	0.123	TCCACGTGT	909	262
MA1333.1	BEH3	Mmori_pGLDP1	904	914	+	10.9242	5.37E-05	0.0875	TACACGTGGAA	909	262
MA0554.1	SOC1	Mmori_pGLDP1	918	932	-	10.9032	5.38E-05	0.0834	TCTAACCATTTTTGC	925	246
MA0581.1	LEC2	Mmori_pGLDP1	537	547	-	12.0455	5.38E-05	0.125	AGCATGCACTC	542	629
MA1274.1	OBP3	Mmori_pGLDP1	645	665	+	10.9394	5.39E-05	0.0282	TTAGTTTTTTTCTTCTAATAT	655	516
MA1389.1	PHL1	Mmori_pGLDP1	790	804	+	10.9848	5.41E-05	0.0575	GGAGAATATGCTCTG	797	374
MA1383.1	KAN2	Mmori_pGLDP1	790	804	-	11.6714	5.41E-05	0.0323	CAGAGCATATTCTCC	797	374
MA1362.1	bHLH77	Mmori_pGLDP1	904	918	-	11.5366	5.42E-05	0.125	CAGATTCCACGTGTA	911	260
MA1187.1	LCL1	Mmori_pGLDP1	487	496	-	10.3182	5.56E-05	0.0621	AGATTTTTTA	491.5	679.5
MA1192.1	At5g58900	Mmori_pGLDP1	87	101	-	11.6212	5.60E-05	0.0803	TCAAGATAATATTTG	94	1077
MA1268.1	AT1G69570	Mmori_pGLDP1	97	123	+	10.4091	5.64E-05	0.0417	CTTGAGCTTTTTATTTACAGCATTTCC	110	1061
MA1380.1	AT2G20110	Mmori_pGLDP1	988	1002	-	10.1791	5.64E-05	0.0144	TTTCAAATTATCAAA	995	176
UN0367.1	MYB58	Mmori_pGLDP1	1102	1118	+	11.0813	5.64E-05	0.0417	CTCTCCACCATCCAATG	1110	61
MA1161.1	TSO1	Mmori_pGLDP1	451	465	+	9.98611	5.68E-05	0.00989	TTTAAAATTTTCAAA	458	713
MA1327.1	ATHB23	Mmori_pGLDP1	362	383	-	11.0149	5.81E-05	0.00813	AGTATAGATTAATTAATCATAT	372.5	798.5
MA1074.1	UNE10	Mmori_pGLDP1	905	912	-	12.4426	5.81E-05	0.135	CCACGTGT	908.5	262.5
MA0008.1	HAT5	Mmori_pGLDP1	566	573	+	11.7624	5.88E-05	0.0626	TAATTATT	569.5	601.5
MA0951.1	ATHB-16	Mmori_pGLDP1	171	178	+	12.8095	5.88E-05	0.0665	TAATCATT	174.5	996.5
MA1661.1	AT-GTL1	Mmori_pGLDP1	837	848	-	11.2	5.99E-05	0.0418	ATGATTAAAATT	842.5	328.5
MA1269.1	dof4.5	Mmori_pGLDP1	466	479	+	11.3939	6.06E-05	0.0472	AGAAAAGTTTATTT	472.5	698.5
MA1349.1	bZIP16	Mmori_pGLDP1	900	914	+	8.5	6.06E-05	0.14	GCAATACACGTGGAA	907	264
MA1338.1	AREB3	Mmori_pGLDP1	900	914	+	7	6.14E-05	0.142	GCAATACACGTGGAA	907	264
MA1661.1	AT-GTL1	Mmori_pGLDP1	934	945	-	11.1182	6.19E-05	0.0418	TTGGTGAAAAGT	939.5	231.5
MA1294.1	MYB62	Mmori_pGLDP1	203	217	+	11.6364	6.32E-05	0.122	ACAATACTTAGGCCA	210	961
MA0968.1	bZIP68	Mmori_pGLDP1	905	913	+	9.80645	6.37E-05	0.0805	ACACGTGGA	909	262
UN0366.1	MYB107	Mmori_pGLDP1	45	57	+	11.1429	6.38E-05	0.0479	TCCACCAAATCCC	51	1120
MA1329.1	ZHD1	Mmori_pGLDP1	561	575	-	11.791	6.39E-05	0.0336	TCAATAATTAAGTTT	568	603
MA1278.1	OBP1	Mmori_pGLDP1	54	74	+	11.2727	6.44E-05	0.108	TCCCAATCTCTTCAACTTTAG	64	1107
MA1201.1	AGL42	Mmori_pGLDP1	1136	1142	+	12.7763	6.51E-05	0.128	CATCATC	1139	32
MA1344.1	bZIP28	Mmori_pGLDP1	900	914	+	10.6515	6.52E-05	0.15	GCAATACACGTGGAA	907	264
MA0565.1	FUS3	Mmori_pGLDP1	539	547	-	11.3659	6.66E-05	0.155	AGCATGCAC	543	628
MA1380.1	AT2G20110	Mmori_pGLDP1	84	98	+	9.73134	6.70E-05	0.0144	TTTCAAATATTATCT	91	1080
MA1210.1	HAT22	Mmori_pGLDP1	363	372	-	11.9211	6.73E-05	0.0644	ATTAATCATA	367.5	803.5
MA1332.1	BEH2	Mmori_pGLDP1	903	913	+	5.13636	6.80E-05	0.079	ATACACGTGGA	908	263
MA1354.1	AT4G12670	Mmori_pGLDP1	641	669	-	-16.2022	6.84E-05	0.0461	TTGAATATTAGAAGAAAAAAACTAAACTG	655	516
MA1161.1	TSO1	Mmori_pGLDP1	85	99	-	9.48611	6.89E-05	0.00989	AAGATAATATTTGAA	92	1079
MA0968.1	bZIP68	Mmori_pGLDP1	904	912	-	9.72581	6.92E-05	0.0805	CCACGTGTA	908	263
MA1211.1	ATHB18	Mmori_pGLDP1	170	180	+	11.8955	6.96E-05	0.0498	ATAATCATTTT	175	996
MA0564.1	ABI3	Mmori_pGLDP1	540	548	-	11.5214	6.98E-05	0.101	TAGCATGCA	544	627
MA1233.1	ERF021	Mmori_pGLDP1	937	956	+	10.1515	7.08E-05	0.163	TTTCACCAACCCCATCGCCT	946.5	224.5
MA1185.1	LHY1	Mmori_pGLDP1	930	939	+	10.4091	7.09E-05	0.121	AGATACTTTT	934.5	236.5
MA1161.1	TSO1	Mmori_pGLDP1	475	489	+	9.38889	7.15E-05	0.00989	TATTTCAATTTTTAA	482	689
MA1183.1	RVE6	Mmori_pGLDP1	486	496	-	9.90909	7.17E-05	0.109	AGATTTTTTAA	491	680
UN0351.1	ARID6	Mmori_pGLDP1	858	872	-	10.3182	7.19E-05	0.0297	TATGATAATTGTATT	865	306
MA1371.1	IDD4	Mmori_pGLDP1	599	615	+	7.78788	7.26E-05	0.131	GGGAAGAGAACAAATTT	607	564
MA1163.1	PHL11	Mmori_pGLDP1	791	804	-	11.2576	7.29E-05	0.126	CAGAGCATATTCTC	797.5	373.5
MA1161.1	TSO1	Mmori_pGLDP1	987	1001	+	9.30556	7.38E-05	0.00989	ATTTGATAATTTGAA	994	177
MA0962.1	BHLH34	Mmori_pGLDP1	905	912	+	11.8852	7.40E-05	0.172	ACACGTGG	908.5	262.5
MA1406.1	ATHB4	Mmori_pGLDP1	566	575	+	11.1196	7.44E-05	0.108	TAATTATTGA	570.5	600.5
MA1379.1	SOL1	Mmori_pGLDP1	84	98	-	9.01493	7.48E-05	0.0161	AGATAATATTTGAAA	91	1080
UN0366.1	MYB107	Mmori_pGLDP1	286	298	+	10.8878	7.50E-05	0.0479	ATCACCAAAATAA	292	879
MA1333.1	BEH3	Mmori_pGLDP1	903	913	-	9.43939	7.53E-05	0.0875	TCCACGTGTAT	908	263
MA1404.1	BPC1	Mmori_pGLDP1	1138	1161	-	-1.12121	7.55E-05	0.129	GACAGGTAACGCAGGAGAGGATGA	1149.5	21.5
MA1391.1	MYB33	Mmori_pGLDP1	314	324	+	11.5	7.56E-05	0.119	ATAACCAAAAT	319	852
MA1329.1	ZHD1	Mmori_pGLDP1	360	374	-	11.5224	7.66E-05	0.0336	TAATTAATCATATAG	367	804
MA1214.1	ATHB40	Mmori_pGLDP1	562	582	+	10.1061	7.76E-05	0.0451	AACTTAATTATTGATCGTAAA	572	599
MA1167.1	EFM	Mmori_pGLDP1	792	802	+	11.1061	7.78E-05	0.142	AGAATATGCTC	797	374
MA1255.1	AT1G22810	Mmori_pGLDP1	938	952	-	10.0606	7.96E-05	0.184	GATGGGGTTGGTGAA	945	226
MA1193.1	At2g38090	Mmori_pGLDP1	982	1002	+	9.70732	7.98E-05	0.0572	ACAAAATTTGATAATTTGAAA	992	179
MA0941.1	ABF2	Mmori_pGLDP1	904	916	-	11.1452	8.00E-05	0.0891	GATTCCACGTGTA	910	261
MA0550.2	BZR1	Mmori_pGLDP1	903	922	+	8.78788	8.04E-05	0.107	ATACACGTGGAATCTGCAAA	912.5	258.5
MA0958.1	BHLH13	Mmori_pGLDP1	905	912	-	10.7079	8.05E-05	0.187	CCACGTGT	908.5	262.5
MA1330.1	ZHD6	Mmori_pGLDP1	364	378	+	11.2687	8.06E-05	0.0258	ATGATTAATTAATCT	371	800
MA1682.1	TCX3	Mmori_pGLDP1	660	673	+	10.0328	8.06E-05	0.0248	TAATATTCAATTTC	666.5	504.5
MA1187.1	LCL1	Mmori_pGLDP1	930	939	+	8.54545	8.10E-05	0.0621	AGATACTTTT	934.5	236.5
MA1274.1	OBP3	Mmori_pGLDP1	451	471	-	10.1667	8.23E-05	0.0282	TTTTCTTTTGAAAATTTTAAA	461	710
MA0563.1	Sep-03	Mmori_pGLDP1	918	928	-	10.9342	8.23E-05	0.135	ACCATTTTTGC	923	248
MA1330.1	ZHD6	Mmori_pGLDP1	838	852	-	11.2239	8.28E-05	0.0258	ATTTATGATTAAAAT	845	326
MA1156.1	JKD	Mmori_pGLDP1	599	618	-	8.62121	8.32E-05	0.148	AATAAATTTGTTCTCTTCCC	608.5	562.5
MA1328.1	ATHB34	Mmori_pGLDP1	369	383	-	10.9403	8.32E-05	0.0383	AGTATAGATTAATTA	376	795
MA1370.1	IDD5	Mmori_pGLDP1	649	664	+	7.92105	8.36E-05	0.182	TTTTTTTCTTCTAATA	656.5	514.5
MA1193.1	At2g38090	Mmori_pGLDP1	86	106	-	9.56098	8.47E-05	0.0572	AAAGCTCAAGATAATATTTGA	96	1075
MA1668.1	DPBF3	Mmori_pGLDP1	901	917	-	9.43103	8.51E-05	0.197	AGATTCCACGTGTATTG	909	262
MA0951.1	ATHB-16	Mmori_pGLDP1	567	574	-	11.8413	8.53E-05	0.0665	CAATAATT	570.5	600.5
MA0008.1	HAT5	Mmori_pGLDP1	1017	1024	-	11.7228	8.53E-05	0.0626	GAATTATT	1020.5	150.5
MA1326.1	ZHD5	Mmori_pGLDP1	362	372	+	11.6418	8.60E-05	0.174	ATATGATTAAT	367	804
MA0564.1	ABI3	Mmori_pGLDP1	539	547	+	10.9714	8.65E-05	0.101	GTGCATGCT	543	628
MA1331.1	BEH4	Mmori_pGLDP1	903	913	-	5.57576	8.69E-05	0.101	TCCACGTGTAT	908	263
MA1274.1	OBP3	Mmori_pGLDP1	644	664	+	10.0455	8.77E-05	0.0282	TTTAGTTTTTTTCTTCTAATA	654	517
MA0568.1	MYC3	Mmori_pGLDP1	905	912	+	11.6024	8.78E-05	0.1	ACACGTGG	908.5	262.5
MA0568.1	MYC3	Mmori_pGLDP1	905	912	-	11.6024	8.78E-05	0.1	CCACGTGT	908.5	262.5
MA1271.1	DAG2	Mmori_pGLDP1	22	32	+	11.2727	8.86E-05	0.146	GATAAAGGTGA	27	1144
MA1680.1	RVE7	Mmori_pGLDP1	253	266	-	9.39796	8.96E-05	0.0433	TAAAAATTTCTTTA	259.5	911.5
MA0576.1	RAX3	Mmori_pGLDP1	939	951	-	3.45122	8.99E-05	0.208	ATGGGGTTGGTGA	945	226
MA1160.1	AT1G14580	Mmori_pGLDP1	645	664	+	7.41429	9.10E-05	0.189	TTAGTTTTTTTCTTCTAATA	654.5	516.5
MA1281.1	AT5G02460	Mmori_pGLDP1	999	1019	+	9.98485	9.11E-05	0.0535	GAAAAAATCAAAAATAAAAAT	1009	162
UN0381.1	ZAT6	Mmori_pGLDP1	565	576	+	10.6371	9.17E-05	0.0574	TTAATTATTGAT	570.5	600.5
MA1159.1	SGR5	Mmori_pGLDP1	24	38	+	8.75758	9.25E-05	0.164	TAAAGGTGACAAACA	31	1140
MA0569.1	MYC4	Mmori_pGLDP1	905	912	-	11.0854	9.26E-05	0.216	CCACGTGT	908.5	262.5
MA1680.1	RVE7	Mmori_pGLDP1	423	436	-	9.32653	9.26E-05	0.0433	TTTAAAGATCTTAA	429.5	741.5
MA0550.2	BZR1	Mmori_pGLDP1	895	914	-	8.34848	9.27E-05	0.107	TTCCACGTGTATTGCATCTA	904.5	266.5
MA1272.1	AT2G28810	Mmori_pGLDP1	89	109	+	10.3636	9.41E-05	0.137	AATATTATCTTGAGCTTTTTA	99	1072
MA1162.1	TCX2	Mmori_pGLDP1	274	288	-	8.38806	9.56E-05	0.0225	GATAAAAAATTAAAA	281	890
MA1680.1	RVE7	Mmori_pGLDP1	927	940	-	9.2551	9.59E-05	0.0433	GAAAAGTATCTAAC	933.5	237.5
MA1267.1	AT5G66940	Mmori_pGLDP1	295	323	-	9.63636	9.60E-05	0.0324	TTTTGGTTATTTTTCTCCTTAAATATTAT	309	862
MA1682.1	TCX3	Mmori_pGLDP1	985	998	-	9.65574	9.61E-05	0.0248	AAATTATCAAATTT	991.5	179.5
UN0361.1	E2FD	Mmori_pGLDP1	409	424	+	7.47959	9.62E-05	0.172	TTCGGAGGTAAAGTTT	416.5	754.5
MA1211.1	ATHB18	Mmori_pGLDP1	565	575	-	10.8209	9.62E-05	0.0498	TCAATAATTAA	570	601
MA0932.1	AHL12	Mmori_pGLDP1	1016	1023	+	10.431	9.69E-05	0.0477	AAATAATT	1019.5	151.5
MA0932.1	AHL12	Mmori_pGLDP1	1016	1023	-	10.431	9.69E-05	0.0477	AATTATTT	1019.5	151.5
MA1162.1	TCX2	Mmori_pGLDP1	84	98	-	8.29851	9.87E-05	0.0225	AGATAATATTTGAAA	91	1080
MA1681.1	SRM1	Mmori_pGLDP1	88	101	-	10.5102	9.98E-05	0.15	TCAAGATAATATTT	94.5	1076.5
# FIMO (Find Individual Motif Occurrences): Version 5.4.1 compiled on Aug 25 2021 at 17:37:39
# The format of this file is described at https://meme-suite.org/meme/doc/fimo-output-format.html.
# fimo --oc . --verbosity 1 --thresh 1.0E-4 JASPAR.meme sequences.fa
